# Supplementary material for: Incidence and risk factors of active carbapenem-resistant enterobacteriaceae surveillance in hematology patients: a propensity score matching study
Source: Front Microbiol. 2025 Jul 16;16:1561587. doi: 10.3389/fmicb.2025.1561587 (PMC12307464; doi:10.3389/fmicb.2025.1561587)
Supplement: Supplementary file 1 [file Table_1.XLSX]

## Sheet: CRE筛查数据SPSSV1 20220607
分组 1阳性CRE筛查阳性 2阴性CRE筛查阴性 未筛查3	患者姓名	筛查时间	相关NGS结果	总筛查次数	本次入院第几次筛查阳性	入院第几周筛查阳性(计算）	入院第几周筛查阳性	入院第几周筛查阳性 1 第1周；2第2周。。。。6：大于等于第6周	入院日期	出院时间	筛查后本次住院发生CRE感染 是1 否0	筛查后本次住院发生CRE感染时间	后续发生BSI	发生BSI时间	或许发生肺部感染	发生肺部感染时间	发生其他感染	临床干预	发生感染性休克	发生感染性休克时间		病案号码	入院日期	出院时间	住院天数/天	住院天数分组1 小于20天为1 大于等于20为0	住院天数分组2 小于18天为1 大于等于18为0	住院天数分组3 小于21天为1 大于等于21为0	诊断分组 (1 AML ;2ALL;3 MDS;4MM;5 NHL;6:HL; 7AA;8其他）	血液病诊断时间	发病-筛查时长/月	发病-筛查时长分组 小于6月为0 大于等于6月为1	是否有糖尿病 1有 2无	年龄	年龄分组1 小于18岁为1 大于等于18岁为0	年龄分组2 小于60岁为1 大于等于60岁为0	性别 男1 女2	筛查时间	同次入院筛查总次数 （阳性组需补入或核对）	同次入院筛查总次数分组1 小于4次为1 大于等于4次为2	同次入院筛查总次数分组2 小于2次为1 大于等于2次为2	筛查的标本类型 1 咽拭子 2 肛周拭子 3 粪便	同次入院筛查第几次开始阳性	同次入院筛查阳性次数	筛查前疾病状态 1CR 0NR 3缺失值	（筛查前）化疗疗程数/个	（筛查前）化疗疗程数分组 小于1疗程为1 大于等于1疗程为0	（筛查前）化疗疗程数分组 小于6疗程为1 大于等于6疗程为0	（筛查前）既往3个月发生过MDR感染 1=是，2=否
1	黄智颖	2021-12-17		2	2	5.71429	6	6	2021-11-07	2021-12-21	0	0										1159184	2021-11-07	2021-12-21	44	0	0	0	1	2021-06-02	6	1	2	9	1	1	1	2021-12-17	2	1	2	2	1	1	1	4	0	1	1
1	黄晓莹	2021-11-22	2021/11/19 血 细环病毒	24	8	1.85714	2	2	2021-11-09	2022-01-04	0	0										1160579	2021-11-09	2022-01-04	56	0	0	0	1	2021-06-13	5	0	2	11	1	1	2	2021-11-22	24	2	2	1,2,3	8	6	1	2	0	1	2
1	吴丽丝	2021-11-18		21	2	0.142857	1	1	2021-11-17	2022-01-06	0	0										1175569	2021-11-17	2022-01-06	50	0	0	0	5	2021-08-31	2	0	2	24	0	1	2	2021-11-18	22	2	2	1,2,3	3	1	1	2	0	1	2
1	於贤文	2021-11-17		2	1	3	3	3	2021-10-27	2021-12-27	0	0										981412	2021-10-27	2021-12-27	61	0	0	0	1	2021-10-27	0	0	2	56	0	1	1	2021-11-17	2	1	2	2	1	1	0	7	0	0	2
1	张建进	2021-11-17		30	11	5	5	5	2021-10-13	2021-12-29	0	0										1154618	2021-10-13	2021-12-29	77	0	0	0	1	2021-07-01	4	0	2	49	0	1	1	2021-11-17	30	2	2	1,2,3	11	1	0	3	0	1	2
1	苏丽铋	2021-11-04		1	1	5	5	5	2021-09-30	2021-11-09	0	0										1173256	2021-09-30	2021-11-09	40	0	0	0	3	2021-03-14	7	1	2	40	0	1	2	2021-11-04	1	1	1	3	1	1	0	1	0	1	2
1	唐莺	2021-10-11		3	1	1.57143	2	2	2021-09-30	2021-11-11	1	2021-10-11										1159000	2021-09-30	2021-11-11	42	0	0	0	1	2021-05-21	4	0	2	30	0	1	2	2021-10-11	3	1	2	3	1	1	0	4	0	1	2
1	邱建	2021-10-04		9	2	3.42857	3	3	2021-09-10	2021-10-21	0	0										1170107	2021-09-10	2021-10-21	41	0	0	0	7	2021-07-10	2	0	2	22	0	1	1	2021-10-04	18	2	2	1,2,3	11	4	3	1	0	1	2
1	洪玉新	2021-09-15		3	3	3.14286	4	4	2021-08-24	2021-09-17	0	0	1	2021/9/4 铜绿假单胞菌								1167504	2021-08-24	2021-09-17	24	0	0	0	4	2021-07-14	2	0	2	50	0	1	2	2021-09-15	2	1	2	3	2	1	0	2	0	1	2
1	陈宝英	2021-09-06		6	6	4.71429	5	5	2021-08-04	2021-09-13	0	0										1137979	2021-08-04	2021-09-13	40	0	0	0	3	2021-01-04	8	1	2	38	0	1	2	2021-09-06	6	2	2	1,2,3	6	1	0	5	0	1	2
1	陈彦均	2021-08-25		11	11	8.85714	9	6	2021-06-24	2021-08-27	0	0										1022279	2021-06-24	2021-08-27	64	0	0	0	1	2018-09-22	35	1	2	4	1	1	1	2021-08-25	11	2	2	1,2	11	1	1	5	0	1	2
1	尤琼琼	2021-08-25		4	3	1.42857	2	2	2021-08-15	2021-09-08	0	0										1170119	2021-08-15	2021-09-08	24	0	0	0	1	2019-03-09	29	1	2	25	0	1	2	2021-08-25	4	2	2	2	4	1	0	14	0	0	2
1	陈守航	2021-08-24		12	4	2.14286	3	3	2021-08-09	2021-09-10	0	0										1165013	2021-08-09	2021-09-10	32	0	0	0	2	2021-05-09	3	0	2	26	0	1	1	2021-08-24	12	2	2	1,2,3	4	4	1	3	0	1	2
1	李天志	2021-07-27	2021/8/6 血NGS 屎肠球菌、人腺病毒D型、BK多瘤病毒、细环病毒、EB病毒	4	2	3.71429	4	4	2021-07-01	2021-08-19	0	0										1155720	2021-07-01	2021-08-19	49	0	0	0	2	2021-01-10	6	1	2	20	0	1	1	2021-07-27	4	2	2	3	2	1	1	3	0	1	2
1	刘嘉杰	2021-07-19		8	7	5.14286	6	6	2021-06-13	2021-09-05	0	0										1147013	2021-06-13	2021-09-05	84	0	0	0	1	2020-04-08	15	1	2	9	1	1	1	2021-07-19	9	2	2	2	7	1	1	8	0	0	2
1	欧朝辉	2021-07-19		23	19	8.28571	9	6	2021-05-22	2021-08-26	1	2021-07-26	0		CRE 肺克	2022-07-26	2022/7/22 痰 念珠菌 2022/7/26 痰CRE 肺克	有利，提早使用多粘菌素B				1129333	2021-05-22	2021-08-26	96	0	0	0	2	2020-11-01	8	1	1	21	0	1	1	2021-07-19	23	2	2	1,2,3	11	4	1	5	0	1	1
1	鲍贤芝	2021-06-05		2	2	0.857143	1	1	2021-05-30	2021-06-17	0	0										1142686	2021-05-30	2021-06-17	18	1	0	1	5	2020-06-30	11	1	2	53	0	1	2	2021-06-05	2	1	2	1,3	2	1	0	3	0	1	1
1	吴秀珠	2021-05-26		4	2	2	2	2	2021-05-12	2021-06-07	0	0							1	2021-05-14		1156386	2021-05-12	2021-06-07	26	0	0	0	1	2021-04-27	0	0	2	48	0	1	2	2021-05-26	4	2	2	3	2	3	0	1	0	1	2
1	林文云	2021-05-23		9	9	8.85714	9	6	2021-03-22	2021-06-07	0	0										1142774	2021-03-22	2021-06-07	77	0	0	0	2	2020-12-04	5	0	2	48	0	1	1	2021-05-23	9	2	2	1,2,3	9	1	1	3	0	1	2
1	翁其	2021-05-14		9	1	3.42857	4	4	2021-04-20	2021-05-27	0	0										1150576	2021-04-20	2021-05-27	37	0	0	0	3	2021-03-20	1	0	2	46	0	1	1	2021-05-14	9	2	2	1,3	1	1	0	0	1	1	2
1	曾洪阳	2021-05-09		3	1	0.142857	1	1	2021-05-08	2021-05-21	0	0										1135086	2021-05-08	2021-05-21	13	1	1	1	4	2020-12-01	5	0	2	66	0	0	1	2021-05-09	3	1	2	2	1	1	0	6	0	0	2
1	陈梓涵	2021-05-06		1	1	1.71429	2	2	2021-04-24	2021-05-14	0	0										1128947	2021-04-24	2021-05-14	20	0	0	1	1	2020-11-04	6	1	2	11	1	1	2	2021-05-06	1	1	1	3	3	1	1	3	0	1	2
1	陈智雄	2021-04-21		9	7	6.28571	7	6	2021-03-08	2021-05-02	0	0							1	2021-04-28		1125517	2021-03-08	2021-05-02	55	0	0	0	1	2020-10-07	6	1	1	30	0	1	1	2021-04-21	9	2	2	2,3	7	3	1	3	0	1	1
1	方文轩	2021-04-14		4	2	4.42857	5	5	2021-03-14	2021-04-22	0	0										1082610	2021-03-14	2021-04-22	39	0	0	0	2	2019-11-14	17	1	2	19	0	1	1	2021-04-14	4	2	2	1,2,3	2	1	1	4	0	1	2
1	袁家云	2021-04-05		1	1	0.571429	1	1	2021-04-01	2021-04-21	1	2021-04-06										1150671	2021-04-01	2021-04-21	20	0	0	1	4	2019-12-18	15	1	2	61	0	0	1	2021-04-05	1	1	1	3	1	1	0	0	1	1	1
1	姜训华	2021-03-29	2021/3/22 血 细环病毒、庚型肝炎病毒	15	14	4	4	4	2021-03-01	2021-04-04	0	0										1119306	2021-03-01	2021-04-04	34	0	0	0	1	2020-08-01	7	1	2	56	0	1	1	2021-03-29	15	2	2	1,2,3	14	1	1	6	0	0	2
1	沈贺娟	2021-03-20		12	7	3.42857	4	4	2021-02-24	2021-03-29	0	0										1102830	2021-02-24	2021-03-29	33	0	0	0	1	2019-10-28	16	1	2	40	0	1	2	2021-03-20	12	2	2	1,2,3	7	2	0	7	0	0	2
1	林泉	2021-03-04		6	2	3.28571	4	4	2021-02-09	2021-04-04	0	0										994805	2021-02-09	2021-04-04	54	0	0	0	1	2018-06-09	32	1	2	39	0	1	1	2021-03-04	6	2	2	1,2,3	2	1	0	5	0	1	2
1	陈其善	2020-12-28		6	4	5	5	5	2020-11-23	2021-01-17	0	0										996198	2020-11-23	2021-01-17	55	0	0	0	1	2016-11-23	49	1	2	47	0	1	1	2020-12-28	6	2	2	2,3	4	1	0	11	0	0	2
1	钟李强	2020-11-13		3	1	1	1	1	2020-11-06	2021-01-06	1	2020-11-13										1041716	2020-11-06	2021-01-06	61	0	0	0	1	2019-02-13	21	1	2	16	1	1	1	2020-11-13	3	1	2	2	1	1	0	3	0	1	2
1	许林凤	2020-10-26		2	1	2.42857	3	3	2020-10-09	2020-10-29	0	0							1	2021-10-10		1100960	2020-10-09	2020-10-29	20	0	0	1	5	2019-05-01	17	1	1	53	0	1	2	2020-10-26	2	1	2	3	2	1	0	11	0	0	2
1	庄素珍	2020-10-19		5	2	3.85714	4	4	2020-09-22	2021-01-07	1	2020-10-20	0		1	2022-10-20		有利，2022/11/2用上磷霉素、多粘				1121820	2020-09-22	2021-01-07	107	0	0	0	1	2019-11-15	11	1	2	54	0	1	2	2020-10-19	5	2	2	2	2	1	1	10	0	0	1
1	谢丽萍（2020/9/22-2020/10/28就诊血液科）	2020-09-23		2	1	0.142857	1	1	2020-09-22	2020-10-28	1	2020-09-29	0		1	2022-10-01		中等				1060733	2020-09-06	2021-06-23	290	0	0	0	5	2019-11-13	10	1	2	61	0	0	2	2020-09-23	2	1	2	2	1	1	0	9	0	0	1
1	张茂林	2020-09-18		3	1	5.71429	6	6	2020-08-09	2020-09-21	1	2020-09-19	1	2020/9/19 CRE肺克								1108593	2020-08-09	2020-09-21	43	0	0	0	4	2016-08-16	49	1	2	72	0	0	1	2020-09-18	3	1	2	1,3	2	2	0	21	0	0	1
1	林志强	2020-09-08		4	4	4	4	4	2020-08-11	2020-09-14	0	0										1071989	2020-08-11	2020-09-14	34	0	0	0	2	2019-08-31	12	1	1	33	0	1	1	2020-09-08	4	2	2	3	4	1	0	9	0	0	2
1	汤山泉	2020-09-08		6	2	1.57143	2	2	2020-08-28	2020-09-29	0	0										1119825	2020-08-28	2020-09-29	32	0	0	0	2	2020-08-28	0	0	2	25	0	1	1	2020-09-08	4	2	2	3	2	2	0	1	0	1	2
1	魏甜华	2020-08-26		9	4	3.14286	4	4	2020-08-04	2020-09-28	0	0										1037938	2020-08-04	2020-09-28	55	0	0	0	2	2019-01-13	19	1	2	14	1	1	2	2020-08-26	9	2	2	2	4	2	0	16	0	0	2
1	朱雯洁	2020-08-19		7	4	5.42857	6	6	2020-07-12	2020-09-17	1	2020-08-26										1107414	2020-07-12	2020-09-17	67	0	0	0	1	2019-09-02	11	1	2	22	0	1	2	2020-08-19	7	2	2	1,2	3	2	0	6	0	0	1
1	朱香院	2020-08-18		4	4	3.57143	4	4	2020-07-24	2020-08-18	0	0										1070876	2020-07-24	2020-08-18	25	0	0	0	1	2019-09-15	11	1	2	70	0	0	1	2020-08-18	4	2	2	3	4	1	0	9	0	0	2
1	林超	2020-08-17		2	2	3.28571	4	4	2020-07-25	2020-08-24	0	0										1114804	2020-07-25	2020-08-24	30	0	0	0	2	2020-07-21	0	0	2	43	0	1	1	2020-08-17	2	1	2	3	2	1	0	1	0	1	2
1	刘峥根	2020-08-10		17	3	0.285714	1	1	2020-08-08	2020-09-13	0	0										1080653	2020-08-08	2020-09-13	36	0	0	0	4	2019-08-08	12	1	2	55	0	1	1	2020-08-10	17	2	2	1,2,3	3	1	0	9	0	0	2
1	柳会芳	2020-08-10		7	4	4.57143	5	5	2020-07-09	2020-08-25	0	0										1112615	2020-07-09	2020-08-25	47	0	0	0	1	2020-06-25	1	0	2	33	0	1	2	2020-08-10	7	2	2	3	3	3	0	1	0	1	1
1	雷晨玲	2020-08-09		16	10	5	5	5	2020-07-05	2020-08-26	0	0										1098241	2020-07-05	2020-08-26	52	0	0	0	8	2020-04-03	4	0	2	30	0	1	2	2020-08-09	16	2	2	1,2,3	10	1	3	5	0	1	2
1	林春霖	2020-07-28		3	1	1.14286	5	5	2020-07-20	2020-08-12	0	0										1072567	2020-07-20	2020-08-12	23	0	0	0	4	2016-01-01	54	1	2	56	0	1	1	2020-07-28	3	1	2	3	1	2	0	21	0	0	1
1	吴文富	2020-07-20		6	6	3.28571	4	4	2020-06-27	2020-08-11	0	0										766589	2020-06-27	2020-08-11	45	0	0	0	1	2019-11-14	8	1	1	76	0	0	1	2020-07-20	6	2	2	1,2,3	6	1	0	1	0	1	1
1	林海燕	2020-07-17		22	1	3.42857	4	4	2020-06-23	2020-09-01	0	0										1110383	2020-06-23	2020-09-01	70	0	0	0	3	2020-02-23	4	0	2	52	0	1	2	2020-07-17	22	2	2	1,2,3	1	1	0	1	0	1	1
1	黄煦涵	2020-06-07		12	4	1.42857	2	2	2020-05-28	2020-07-01	1	2020-06-20										798807	2020-05-28	2020-07-01	34	0	0	0	2	2014-05-21	72	1	2	10	1	1	1	2020-06-07	12	2	2	1,2,3	4	2	1	17	0	0	2
1	吴顺艺	2020-06-02		4	4	4.28571	5	5	2020-05-03	2020-06-05	0	0										1102842	2020-05-03	2020-06-05	33	0	0	0	1	2020-04-25	1	0	2	66	0	0	1	2020-06-02	4	2	2	1,3	4	1	0	1	0	1	2
1	李镔洲	2020-05-20		4	1	0.142857	1	1	2020-05-19	2020-07-23	1	2020-06-05	1	2020/6/6 CRE肺克								1092509	2020-05-19	2020-07-23	65	0	0	0	2	2020-01-19	4	0	2	20	0	1	1	2020-05-20	4	2	2	2	1	2	1	3	0	1	2
1	黄立琛	2020-05-17		16	12	2	2	2	2020-05-03	2020-06-01	0	0										1077641	2020-05-03	2020-06-01	29	0	0	0	1	2019-09-23	7	1	2	2	1	1	1	2020-05-17	15	2	2	1,2,3	9	2	1	3	0	1	2
1	黄志镛	2019-12-20		11	11	8.42857	9	6	2019-10-22	2019-12-24	1	2019-12-20							1	2019-11-15		1079217	2019-10-22	2019-12-24	63	0	0	0	1	2019-08-22	3	0	1	57	0	1	1	2019-12-20	11	2	2	1,3	10	1	0	1	0	1	2
1	江铭	2019-11-29		2	2	2.57143	3	3	2019-11-11	2019-12-09	0	0										1020345	2019-11-11	2019-12-09	28	0	0	0	5	2018-07-01	16	1	2	57	0	1	1	2019-11-29	3	1	2	1,2	2	1	0	11	0	0	2
1	黄坦彬	2019-09-26		6	2	4.85714	5	5	2019-08-23	2019-10-16	0	0							1	2019-10-15		1071058	2019-08-23	2019-10-16	54	0	0	0	1	2019-08-26	1	0	2	56	0	1	1	2019-09-26	6	2	2	1,2,3	2	1	0	1	0	1	2
1	陈少霆	2019-09-19		4	4	2.14286	4	4	2019-09-04	2019-09-25	0	0										1072803	2019-09-04	2019-09-25	21	0	0	0	1	2019-08-25	0	0	1	57	0	1	1	2019-09-19	4	2	2	1,3,	4	1	0	1	0	1	2
1	陈赛英	2019-09-09		7	4	0.142857	1	1	2019-09-08	2019-09-21	0	0										1056716	2019-09-08	2019-09-21	13	1	1	1	5	2019-06-05	3	0	1	84	0	0	2	2019-09-09	4	2	2	1,2	3	1	0	3	0	1	2
1	林源荣	2019-08-19		7	6	7.71429	8	6	2019-06-26	2019-08-26	0	0										979366	2019-06-26	2019-08-26	61	0	0	0	3	2019-01-01	7	1	2	32	0	1	1	2019-08-19	7	2	2	2	6	2	0	2	0	1	1
1	翁锦斌	2019-08-15		1	1	0.857143	2	2	2019-08-09	2019-09-10	1	2019-08-16										859965	2019-08-09	2019-09-10	32	0	0	0	1	2015-08-15	48	1	1	30	0	1	1	2019-08-15	1	1	1	1	1	1	0	16	0	0	1
1	邱生	2019-08-03		1	1	4.57143	5	5	2019-07-02	2019-08-13	1	2019-08-12										1034022	2019-07-02	2019-08-13	42	0	0	0	2	2018-12-01	8	1	2	32	0	1	1	2019-08-03	1	1	1	2	1	1	0	5	0	1	1
1	唐庆英	2019-07-21		3	1	1	1	1	2019-07-14	2019-08-05	0	0										1064594	2019-07-14	2019-08-05	22	0	0	0	1	2019-07-15	0	0	2	57	0	1	2	2019-07-21	5	2	2	1,3	2	2	0	0	1	1	2
1	邹开顺	2019-07-13		2	1	1.14286	2	2	2019-07-05	2019-08-02	0	0										1063549	2019-07-05	2019-08-02	28	0	0	0	1	2019-07-11	0	0	2	59	0	1	1	2019-07-13	2	1	2	2	1	1	0	0	1	1	2
1	陈美娥	2019-07-10		2	1	4.42857	5	5	2019-06-09	2019-07-22	1	2019-07-20	1	2019/7/20 CRE肺克								1034905	2019-06-09	2019-07-22	43	0	0	0	1	2018-09-26	9	1	1	68	0	0	2	2019-07-10	2	1	2	2	1	1	0	8	0	0	2
1	肖鸾	2019-07-10		4	1	0.285714	1	1	2019-07-08	2019-07-18	0	0										1015356	2019-07-08	2019-07-18	10	1	1	1	5	2018-05-14	13	1	2	30	0	1	2	2019-07-10	4	2	2	2,3	1	4	0	7	0	0	2
1	余文权	2019-06-17		4	4	1.42857	2	2	2019-06-07	2019-07-05	0	0										1041234	2019-06-07	2019-07-05	28	0	0	0	5	2019-02-14	4	0	2	26	0	1	1	2019-06-17	4	2	2	2,3	3	1	0	5	0	1	2
1	李优蓉	2019-06-05		2	2	1.71429	3	3	2019-05-24	2019-07-02	1	2019-06-08										1029129	2019-05-24	2019-07-02	39	0	0	0	4	2018-10-07	7	1	2	50	0	1	2	2019-06-05	2	1	2	2,3	2	1	0	6	0	0	2
1	钱本盐	2019-06-05		5	5	3	1	1	2019-05-15	2019-06-10	0	0										1056007	2019-05-15	2019-06-10	26	0	0	0	1	2019-05-15	0	0	2	48	0	1	1	2019-06-05	5	2	2	1,2,3	1	1	0	1	0	1	1
1	林锦同	2019-05-29		4	2	0.428571	3	3	2019-05-26	2019-06-13	0	0										1057529	2019-05-26	2019-06-13	18	1	0	1	8	2019-05-13	0	0	2	73	0	0	1	2019-05-29	5	2	2	1,3	4	1	0	0	1	1	2
1	林娟	2019-05-28		1	1	3.14286	4	4	2019-05-06	2019-05-30	1	2019-05-29							1	2019-05-30		1044519	2019-05-06	2019-05-30	24	0	0	0	1	2019-01-04	4	0	1	29	0	1	2	2019-05-28	1	1	1	3	1	1	0	2	0	1	1
1	汪宝达	2019-05-22		1	1	3.85714	3	3	2019-04-25	2019-05-23	0	0										1053078	2019-04-25	2019-05-23	28	0	0	0	5	2019-04-28	0	0	2	60	0	0	2	2019-05-22	1	1	1	3	1	1	0	1	0	1	2
1	张清香	2019-05-22		6	4	2.28571	2	2	2019-05-06	2019-05-31	1	2019-05-22	1	2019/5/25 CRE肺克				有利				1048316	2019-05-06	2019-05-31	25	0	0	0	2	2019-03-24	1	0	2	55	0	1	2	2019-05-22	6	2	2	1,2,3	1	2	0	2	0	1	2
1	游精共	2019-05-20		2	1	1.71429	4	4	2019-05-08	2019-06-01	0	0										1054872	2019-05-08	2019-06-01	24	0	0	0	1	2019-05-10	0	0	2	42	0	1	1	2019-05-20	2	1	2	3	1	1	0	1	0	1	2
1	曾玉娇	2019-05-16		6	3	3.14286	1	1	2019-04-24	2019-05-21	1	2019-05-16	1	2019/5/13 嗜麦芽窄食单胞菌								1052944	2019-04-24	2019-05-21	27	0	0	0	1	2019-04-24	0	0	2	47	0	1	2	2019-05-16	6	2	2	1,2,3	3	3	0	1	0	1	2
1	连良德	2019-05-13		5	1	0.714286	4	4	2019-05-08	2019-06-27	1	2019-05-21										970191	2019-05-08	2019-06-27	50	0	0	0	8	2017-09-11	20	1	2	40	0	1	1	2019-05-13	5	2	2	2,3	1	2	0	12	0	0	2
1	刘国增	2019-05-11		2	2	3.57143	2	2	2019-04-16	2019-05-15	0	0										1051650	2019-04-16	2019-05-15	29	0	0	0	1	2019-02-10	3	0	2	67	0	0	1	2019-05-11	2	1	2	1,2	2	1	0	1	0	1	2
1	肖秋英	2019-05-11		5	2	2.57143	3	3	2019-04-23	2019-05-18	1	2019-05-13							1	2019-05-17		1000915	2019-04-23	2019-05-18	25	0	0	0	1	2018-04-25	12	1	1	54	0	1	2	2019-05-11	5	2	2	1,2	2	4	0	9	0	0	2
1	林宝仪	2019-05-07		2	2	4.42857	4	4	2019-04-06	2019-05-12	0	0							1	2019-04-06		748232	2019-04-06	2019-05-12	36	0	0	0	1	2019-01-01	4	0	2	13	1	1	2	2019-05-07	2	1	2	3	2	1	0	2	0	1	2
1	陈丰兴（随访跟前面不一致）	2019-05-01		1	1	1.28571	2	2	2019-04-22	2019-05-05	0	0										1050674	2019-04-22	2019-05-05	13	1	1	1	5	2019-04-11	0	0	2	49	0	1	1	2019-05-01	1	1	1	3	1	1	0	1	0	1	2
1	干聆东	2019-04-30	2021/4/22 血 细环病毒	11	1	3.14286	2	2	2019-04-08	2019-05-22	1	2019-04-30										1050522	2019-04-08	2019-05-22	44	0	0	0	2	2019-04-02	0	0	2	52	0	1	2	2019-04-30	11	2	2	1,2	1	8	0	1	0	1	1
1	张碧湖(连续住院4次）	2019-04-30		2	2	9.71429	1	1	2019-02-21	2019-06-29	0	0	0		1	2019-03-08		中等				1043653	2019-02-21	2019-06-29	128	0	0	0	1	2018-10-30	6	1	2	65	0	0	1	2019-04-30	1	1	1	3	1	1	0	1	0	1	1
1	周晶晶	2019-04-24		8	3	1.14286	3	3	2019-04-16	2019-05-09	0	0	1	2019/4/16 CRE肺克				CRE败血症在筛查前出现，但是后续筛查阴性与血培养转阴是同步的	1	2019-04-17		1051780	2019-04-16	2019-05-09	23	0	0	0	1	2019-03-16	1	0	2	32	0	1	2	2019-04-24	6	2	2	1,2	1	2	0	1	0	1	1
1	陈秋	2019-04-22		9	1	0.571429	4	4	2019-04-18	2019-05-08	0	0										1024154	2019-04-18	2019-05-08	20	0	0	1	1	2018-10-03	6	1	2	40	0	1	2	2019-04-22	9	2	2	1,2	1	3	0	4	0	1	2
1	黄内怀	2019-04-20		6	4	2.71429	3	3	2019-04-01	2019-05-01	0	0										1049519	2019-04-01	2019-05-01	30	0	0	0	1	2019-03-25	0	0	2	70	0	0	1	2019-04-20	6	2	2	1,2,3	4	3	0	1	0	1	2
1	梁望（联系两次住院，费用注意）	2019-03-26		13	3	3.28571	4	4	2019-03-03	2019-05-09	1	2019-05-06										1008124	2019-03-03	2019-05-09	67	0	0	0	1	2018-05-17	10	1	2	55	0	1	1	2019-03-26	13	2	2	1,2,3	3	2	0	8	0	0	1
1	宋涛	2019-03-21		2	1	2.28571	3	3	2019-03-05	2019-03-25	0	0										969297	2019-03-05	2019-03-25	20	0	0	1	6	2017-10-19	17	1	2	33	0	1	1	2019-03-21	2	1	2	1,2	1	1	0	8	0	0	2
2	祝铭鑫	2021-09-22		1		1			2021-09-15	2021-11-04	0	0										1162477	2021-09-15	2021-11-04	50	0	0	0	7	2021-05-31	3	0	2	13	1	1	1	2021-09-22	1	1	1	3	0	0	0	1	0	1	1
2	周志英	2020-11-25		8		0.714286			2020-11-20	2021-01-14	0	0										1131911	2020-11-20	2021-01-14	55	0	0	0	1	2020-03-23	8	1	2	42	0	1	2	2020-11-25	8	2	2	2	0	0	0	6	0	0	2
2	郑云雨	2019-11-20		2		0.285714			2019-11-18	2019-12-24	0	0										1083323	2019-11-18	2019-12-24	36	0	0	0	5	2019-11-04	0	0	2	82	0	0	1	2019-11-20	2	1	2	1，2	0	0	0	0	1	1	2
2	郑云生	2021-03-08	2021/3/28 血 细环病毒、EB病毒	3		0.714286			2021-03-03	2021-04-07	0	0										1079083	2021-03-03	2021-04-07	35	0	0	0	1	2019-12-05	15	1	2	56	0	1	1	2021-03-08	3	1	2	3	0	0	0	4	0	1	2
2	林剑峰	2021-02-08	2021/2/15 血NGS 阴性	7		0.142857			2021-02-07	2021-02-23	0	0										1125413	2021-02-07	2021-02-23	16	1	1	1	1	2020-10-12	3	0	2	30	0	1	1	2021-02-08	6	2	2	1,2,3	0	0	0	2	0	1	2
2	郑力钊	2021-05-11		8		0.142857			2021-05-10	2021-06-30	0	0										1140864	2021-05-10	2021-06-30	51	0	0	0	1	2021-01-20	3	0	2	8	1	1	1	2021-05-11	8	2	2	2，3	0	0	1	2	0	1	2
2	郑亨国	2019-08-14		1		2.71429			2019-07-26	2019-08-21	0	0										1027452	2019-07-26	2019-08-21	26	0	0	0	5	2017-06-26	25	1	2	60	0	0	1	2019-08-14	3	1	2	1，3	0	0	0	22	0	0	2
2	张中坚	2019-08-07		1		1.28571			2019-07-29	2019-09-20	0	0										1056243	2019-07-29	2019-09-20	53	0	0	0	2	2019-05-23	2	0	1	60	0	0	1	2019-08-07	1	1	1	3	0	0	1	2	0	1	1
2	张逸	2019-07-13		1		2.71429			2019-06-24	2019-07-29	0	0										1058408	2019-06-24	2019-07-29	35	0	0	0	3	2019-06-10	1	0	1	69	0	0	1	2019-07-13	1	1	1	2	0	0	0	1	0	1	2
2	张鹏辉	2021-06-15		25		0.142857			2021-06-14	2021-08-26	0	0	0									1124640	2021-06-14	2021-08-26	73	0	0	0	1	2020-10-14	8	1	1	31	0	1	1	2021-06-15	25	2	2	1,2,3	0	0	1	5	0	1	1
2	张黎平	2019-09-08		3		0.285714			2019-09-06	2019-09-09	0	0										1060686	2019-09-06	2019-09-09	3	1	1	1	5	2019-03-14	5	0	2	42	0	1	2	2019-09-08	1	1	1	2	0	0	0	3	0	1	2
2	张俊铧	2020-06-14		1		0.285714			2020-06-12	2020-07-27	0	0										1085205	2020-06-12	2020-07-27	45	0	0	0	1	2020-01-12	5	0	2	21	0	1	1	2020-06-14	1	1	1	3	0	0	0	4	0	1	2
2	张惠芳	2019-04-16		1		1.71429			2019-04-04	2019-05-27	0	0	1	2019/4/27 铜绿假单胞菌								1026290	2019-04-04	2019-05-27	53	0	0	0	1	2018-10-24	5	0	2	24	0	1	2	2019-04-16	1	1	1	2	0	0	1	4	0	1	2
2	张德恩	2021-02-18	2021/5/21 血 人疱疹病毒5型(CMV)、EB病毒	2		0.428571			2021-02-15	2021-02-24	0	0										1076984	2021-02-15	2021-02-24	9	1	1	1	1	2019-10-11	16	1	2	53	0	1	1	2021-02-18	2	1	2	3	0	0	1	4	0	1	2
2	张彬	2020-07-31		5		0.142857			2020-07-30	2020-09-08	0	0										1095940	2020-07-30	2020-09-08	40	0	0	0	2	2020-03-10	4	0	2	26	0	1	2	2020-07-31	5	2	2	2，3	0	0	1	5	0	1	2
2	叶有使	2019-05-02		7		0.285714			2019-04-30	2019-06-01	0	0										1037301	2019-04-30	2019-06-01	32	0	0	0	1	2019-01-12	3	0	2	63	0	0	2	2019-05-02	4	2	2	1，2，3	0	0	1	0	1	1	2
2	姚秀清	2021-11-03	2022/1/22 血 细环病毒	11		0.142857			2021-11-02	2021-11-30	0	0										1164658	2021-11-02	2021-11-30	28	0	0	0	1	2021-07-09	3	0	2	36	0	1	2	2021-11-03	11	2	2	1，2，3	0	0	1	6	0	0	2
2	杨长华	2021-06-18		1		1.85714			2021-06-05	2021-06-24	0	0										945865	2021-06-05	2021-06-24	19	1	0	1	1	2021-06-03	0	0	2	43	0	1	2	2021-06-18	1	1	1	1	0	0	0	0	1	1	2
2	杨发铨	2019-04-03		6		1.14286			2019-03-26	2019-04-19	0	0										751677	2019-03-26	2019-04-19	24	0	0	0	6	2013-05-15	70	1	1	47	0	1	1	2019-04-03	6	2	2	1，2	0	0	0	16	0	0	1
2	薛洽群	2021-04-28		1		6			2021-03-17	2021-05-05	0	0										1110558	2021-03-17	2021-05-05	49	0	0	0	2	2020-07-02	9	1	1	29	0	1	1	2021-04-28	1	1	1	2	0	0	0	4	0	1	2
2	许森凯	2021-08-13		6		0.142857			2021-08-12	2021-11-23	0	0	1									1153836	2021-08-12	2021-11-23	103	0	0	0	1	2021-04-23	3	0	2	13	1	1	1	2021-08-13	6	2	2	2	0	0	1	3	0	1	2
2	徐秀连	2021-09-02		12		0.142857			2021-09-01	2021-09-24	0	0										1008896	2021-09-01	2021-09-24	23	0	0	0	4	2018-06-22	38	1	2	59	0	1	2	2021-09-02	12	2	2	1，2，3	0	0	0	13	0	0	2
2	徐琳	2021-05-09		8		0.142857			2021-05-08	2021-07-06	0	0										1132400	2021-05-08	2021-07-06	59	0	0	0	3	2020-11-23	5	0	2	39	0	1	2	2021-05-09	8	2	2	2，3	0	0	1	2	0	1	2
2	肖友玉	2021-03-09		3		1			2021-03-02	2021-03-26	0	0										1145856	2021-03-02	2021-03-26	24	0	0	0	2	2021-03-04	0	0	2	49	0	1	2	2021-03-09	3	1	2	3	0	0	0	0	1	1	2
2	吴钟植	2020-09-09		1		0.285714			2020-09-07	2020-09-21	0	0										1090137	2020-09-07	2020-09-21	14	1	1	1	4	2020-01-15	7	1	2	63	0	0	1	2020-09-09	1	1	1	2	0	0	1	5	0	1	2
2	吴志良	2020-08-04		11		0.142857			2020-08-03	2020-08-27	0	0										1108787	2020-08-03	2020-08-27	24	0	0	0	4	2020-03-01	5	0	2	60	0	0	1	2020-08-04	11	2	2	1，2，3	0	0	0	3	0	1	2
2	吴方馨怡	2020-04-13		1		0.857143			2020-04-07	2020-06-05	0	0										1089854	2020-04-07	2020-06-05	59	0	0	0	1	2020-01-07	3	0	2	13	1	1	2	2020-04-13	1	1	1	2	0	0	1	1	0	1	1
2	吴弟芳	2019-05-01		1		0.285714			2019-04-29	2019-05-10	0	0										1011402	2019-04-29	2019-05-10	11	1	1	1	5	2018-07-19	9	1	2	64	0	0	2	2019-05-01	1	1	1	2	0	0	1	0	1	1	2
2	王云芳	2019-05-07		2		1.57143			2019-04-26	2019-06-11	0	0										1040984	2019-04-26	2019-06-11	46	0	0	0	1	2019-02-03	3	0	2	32	0	1	2	2019-05-07	2	1	2	2，3	0	0	1	2	0	1	2
2	王德超	2021-09-15		1		1.85714			2021-09-02	2021-10-10	0	0										1072099	2021-09-02	2021-10-10	38	0	0	0	1	2019-09-05	24	1	1	50	0	1	1	2021-09-15	18	2	2	1，2，3	0	0	0	8	0	0	2
2	王斌	2021-05-12		2		0.857143			2021-05-06	2021-05-27	0	0										1155504	2021-05-06	2021-05-27	21	0	0	0	2	2021-05-10	0	0	2	14	1	1	1	2021-05-12	2	1	2	3	0	0	0	0	1	1	2
2	王彬	2020-09-17		9		0.142857			2020-09-16	2020-10-09	0	0										1050387	2020-09-16	2020-10-09	23	0	0	0	5	2019-04-10	17	1	2	26	0	1	1	2020-09-17	9	2	2	1，2，3	0	0	0	7	0	0	2
2	王爱玲	2020-08-25		3		1.14286			2020-08-17	2020-09-13	0	0										1118060	2020-08-17	2020-09-13	27	0	0	0	2	2020-08-20	0	0	1	54	0	1	2	2020-08-25	3	1	2	3	0	0	0	0	1	1	2
2	汪裕平	2020-12-20		2		1.57143			2020-12-09	2021-01-05	0	0										1131022	2020-12-09	2021-01-05	27	0	0	0	1	2020-10-20	2	0	2	60	0	0	1	2020-12-20	2	1	2	2，3	0	0	0	1	0	1	2
2	唐妙彩	2021-09-30				2.85714			2021-09-10	2021-11-09	0	0										1175520	2021-09-10	2021-11-09	60	0	0	0	3	2021-07-10	2	0	2	54	0	1	2	2021-09-30	1	1	1	2	0	0	0	1	0	1	2
2	汤忠凤	2019-09-12				2.14286			2019-08-28	2019-09-28	0	0										1071622	2019-08-28	2019-09-28	31	0	0	0	1	2019-08-29	0	0	1	33	0	1	2	2019-09-12	1	1	1	3	0	0	0	0	1	1	2
2	帅依进	2020-05-24				0.142857			2020-05-23	2020-06-28	0	0										1105175	2020-05-23	2020-06-28	36	0	0	0	2	2020-02-23	3	0	1	51	0	1	1	2020-05-24	14	2	2	1，2，3	0	0	1	2	0	1	2
2	潘家亮	2019-04-24				0			2019-04-24	2019-05-22	0	0										975289	2019-04-24	2019-05-22	28	0	0	0	1	2017-11-10	17	1	2	49	0	1	1	2019-04-24	14	2	2	1，2，3	0	0	0	9	0	0	2
2	缪琴	2019-06-05				0.714286			2019-05-31	2019-07-05	0	0										986818	2019-05-31	2019-07-05	35	0	0	0	2	2018-01-25	16	1	1	43	0	1	2	2019-06-05	3	1	2	1,3	0	0	0	8	0	0	2
2	明邦境	2020-08-14				2.57143			2020-07-27	2020-08-28	0	0										1035448	2020-07-27	2020-08-28	32	0	0	0	3	2018-12-24	19	1	2	62	0	0	1	2020-08-14	1	1	1	3	0	0	1	2	0	1	2
2	毛仁辉	2021-08-31		1		0.571429	9.71429	9.71429	2021-08-27	2021-09-05	0	0										1143237	2021-08-27	2021-09-05	9	1	1	1	3	2021-02-19	6	1	2	66	0	0	1	2021-08-31	1	1	1	3	0	0	0	4	0	1	2
2	马爱琴	2019-04-24				0.285714			2019-04-22	2019-05-26	0	0										1052690	2019-04-22	2019-05-26	34	0	0	0	1	2019-04-26	0	0	2	42	0	1	2	2019-04-24	3	1	2	1,2,3	0	0	0	0	1	1	2
2	罗增芳	2020-08-05				0.857143			2020-07-30	2020-08-24	0	0										1114382	2020-07-30	2020-08-24	25	0	0	0	1	2020-07-30	0	0	2	58	0	1	2	2020-08-05	1	1	1	2	0	0	0	0	1	1	2
2	罗建锋	2020-05-21				0.142857			2020-05-20	2020-06-23	0	0										1053944	2020-05-20	2020-06-23	34	0	0	0	1	2019-05-10	12	1	2	10	1	1	1	2020-05-21	1	1	1	2	0	0	0	4	0	1	2
2	林燕治	2021-12-02				0.142857			2021-12-01	2021-12-22	0	0										1185034	2021-12-01	2021-12-22	21	0	0	0	1	2021-08-13	3	0	2	41	0	1	2	2021-12-02	4	2	2	2	0	0	1	3	0	1	2
2	林秀英	2019-05-14				0.428571			2019-05-11	2019-05-17	0	0										1042504	2019-05-11	2019-05-17	6	1	1	1	1	2019-02-25	2	0	1	67	0	0	2	2019-05-14	1	1	1	3	0	0	0	2	0	1	2
2	林秀清	2021-11-29				0.142857			2021-11-28	2022-01-27	0	0										1145557	2021-11-28	2022-01-27	60	0	0	0	5	2021-03-03	8	1	2	79	0	0	2	2021-11-29	12	2	2	1,2,3	0	0	0	4	0	1	2
2	林星	2021-05-17				0.142857			2021-05-16	2021-05-25	0	0										1115671	2021-05-16	2021-05-25	9	1	1	1	5	2020-08-06	9	1	2	24	0	1	1	2021-05-17	1	1	1	2	0	0	1	7	0	0	2
2	林同金	2021-05-09				0.142857			2021-05-08	2021-06-04	0	0										1128029	2021-05-08	2021-06-04	27	0	0	0	4	2020-10-21	6	1	1	62	0	0	1	2021-05-09	6	2	2	2,3	0	0	0	3	0	1	2
2	林锦童	2019-06-03				1.14286			2019-05-26	2019-06-13	0	0										1057529	2019-05-26	2019-06-13	18	1	0	1	8	2019-05-31	0	0	2	73	0	0	1	2019-06-03	1	1	1	1	0	0	0	0	1	1	2
2	林金文	2019-04-25				1.28571			2019-04-16	2019-05-15	0	0										1051743	2019-04-16	2019-05-15	29	0	0	0	1	2019-04-18	0	0	2	62	0	0	1	2019-04-25	6	2	2	1,2	0	0	0	0	1	1	2
2	郑文英	2019-08-18				1.42857			2019-08-08	2019-08-28	0	0										1068782	2019-08-08	2019-08-28	20	0	0	1	1	2019-07-08	1	0	2	47	0	1	2	2019-08-18	1	1	1	2	0	0	0	0	1	1	2
2	林登辉	2019-09-07				0.142857			2019-09-06	2019-09-16	0	0										1064589	2019-09-06	2019-09-16	10	1	1	1	1	2019-11-19	0	0	2	23	0	1	1	2019-09-07	1	1	1	1	0	0	0	3	0	1	2
2	林彩云	2020-05-12				0.428571			2020-05-09	2020-05-13	0	0										1098040	2020-05-09	2020-05-13	4	1	1	1	2	2020-04-03	1	0	2	37	0	1	2	2020-05-12	1	1	1	3	0	0	1	1	0	1	2
2	林爱仙	2021-11-26				0.142857			2021-11-25	2021-12-15	0	0										1160582	2021-11-25	2021-12-15	20	0	0	1	1	2021-06-08	5	0	2	41	0	1	2	2021-11-26	3	1	2	2	0	0	1	3	0	1	2
2	廖发家	2021-04-07				0.285714			2021-04-05	2021-04-14	0	0										1142947	2021-04-05	2021-04-14	9	1	1	1	1	2021-02-08	1	0	2	41	0	1	1	2021-04-07	1	1	1	3	0	0	0	3	0	1	2
2	李宗文	2019-08-06				2			2019-07-23	2019-08-21	0	0										1066253	2019-07-23	2019-08-21	29	0	0	0	1	2019-07-26	0	0	2	52	0	1	1	2019-08-06	1	1	1	1	0	0	0	0	1	1	2
2	李贵英	2019-05-21				1.14286			2019-05-13	2019-06-05	0	0										1055522	2019-05-13	2019-06-05	23	0	0	0	1	2019-05-07	0	0	1	71	0	0	2	2019-05-21	1	1	1	2	0	0	0	0	1	1	2
2	江枝宁	2021-02-18				2.28571			2021-02-02	2021-03-08	0	0										1079523	2021-02-02	2021-03-08	34	0	0	0	1	2019-11-01	15	1	1	57	0	1	1	2021-02-18	5	2	2	3	0	0	0	7	0	0	2
2	江仁友	2020-08-20				0.142857			2020-08-19	2020-09-08	0	0										1091397	2020-08-19	2020-09-08	20	0	0	1	4	2020-01-03	7	1	2	58	0	1	1	2020-08-20	3	1	2	2	0	0	1	4	0	1	2
2	黄元林	2020-07-15				0.142857			2020-07-14	2020-08-20	0	0										1066282	2020-07-14	2020-08-20	37	0	0	0	8	2018-07-14	24	1	2	60	0	0	1	2020-07-15	17	2	2	1，2，3	0	0	0	3	0	1	2
2	黄日昀	2021-10-11				0.142857			2021-10-10	2021-11-07	1	2021-10-29										1178274	2021-10-10	2021-11-07	28	0	0	0	1	2021-01-15	8	1	2	18	0	1	2	2021-10-11	1	1	1	3	0	0	0	0	1	1	2
2	洪跃江	2020-08-31				0.857143			2020-08-25	2020-09-19	0	0										1119240	2020-08-25	2020-09-19	25	0	0	0	2	2020-08-27	0	0	1	43	0	1	1	2020-08-31	4	2	2	3	0	0	0	0	1	1	2
2	邱水治	2019-09-10				#NUM!			2020-09-06	2020-09-30	0	0										1120978	2020-09-06	2020-09-30	24	0	0	0	1	2020-09-09	0	0	1	74	0	0	2	2019-09-10	3	1	2	3	0	0	0	0	1	1	2
2	郭子兰	2020-11-08				0.142857			2020-11-07	2020-11-09	0	0										1102404	2020-11-07	2020-11-09	2	1	1	1	5	2020-04-26	6	1	2	32	0	1	2	2020-11-08	3	1	2	1，2，3	0	0	0	7	0	0	2
2	池承骏	2019-06-09				2.57143			2019-05-22	2019-06-14	0	0										943323	2019-05-22	2019-06-14	23	0	0	0	8	2018-02-08	16	1	2	7	1	1	1	2019-06-09	1	1	1	3	0	0	0	0	1	1	2
2	陈志能	2019-04-20				1.71429			2019-04-08	2019-06-07	0	0										1024952	2019-04-08	2019-06-07	60	0	0	0	2	2018-10-03	6	1	2	18	0	1	1	2019-04-20	1	1	1	2	0	0	1	5	0	1	2
2	陈月象	2019-06-13				2.14286			2019-05-29	2019-06-20	0	0										1032858	2019-05-29	2019-06-20	22	0	0	0	1	2018-12-21	5	0	2	49	0	1	2	2019-06-13	1	1	1	2	0	0	0	2	0	1	2
2	陈亚环	2020-12-04				2.14286			2020-11-19	2021-01-07	0	0										1116653	2020-11-19	2021-01-07	49	0	0	0	1	2020-08-08	3	0	2	51	0	1	2	2020-12-04	1	1	1	2	0	0	0	0	1	1	2
2	陈瑞钟	2021-07-19		1		1.14286	2	2	2021-07-11	2021-07-19	0	0										1165663	2021-07-11	2021-07-19	8	1	1	1	2	2021-07-15	0	0	2	76	0	0	1	2021-07-19	1	1	1	3	0	0	0	0	1	1	2
2	阮妙容	2019-06-24				0.571429			2019-06-20	2019-07-01	0	0										1033494	2019-06-20	2019-07-01	11	1	1	1	5	2018-12-15	6	1	2	78	0	0	2	2019-06-24	3	1	2	2，3	0	0	0	5	0	1	2
2	陈荣良	2021-05-12				0.142857			2021-05-11	2021-05-28	0	0										1077639	2021-05-11	2021-05-28	17	1	1	1	4	2019-10-12	19	1	2	55	0	1	1	2021-05-12	3	1	2	2	0	0	1	11	0	0	2
2	陈倩	2020-07-30				0.142857			2020-07-29	2020-08-21	0	0										1087136	2020-07-29	2020-08-21	23	0	0	0	1	2019-12-20	7	1	2	34	0	1	2	2020-07-30	2	1	2	2	0	0	1	5	0	1	2
2	陈萍萍	2019-07-10				2			2019-06-26	2019-08-20	0	0										1061984	2019-06-26	2019-08-20	55	0	0	0	1	2018-12-11	6	1	2	32	0	1	2	2019-07-10	3	1	2	2，3	0	0	1	5	0	1	2
2	陈丽娟	2019-06-05				1.71429			2019-05-24	2019-07-12	0	0										1057354	2019-05-24	2019-07-12	49	0	0	0	4	2019-05-28	0	0	2	66	0	0	2	2019-06-05	2	1	2	3	0	0	0	0	1	1	2
2	陈锦源	2019-08-02				1.85714			2019-07-20	2019-08-13	0	0										1065789	2019-07-20	2019-08-13	24	0	0	0	1	2019-07-25	0	0	2	15	1	1	1	2019-08-02	3	1	2	1，3	0	0	0	0	1	1	2
2	陈金武	2019-05-08				1.42857			2019-04-28	2019-05-23	0	0										1053581	2019-04-28	2019-05-23	25	0	0	0	5	2019-05-20	0	0	2	76	0	0	1	2019-05-08	3	1	2	1，2	0	0	0	0	1	1	2
2	陈辉平	2021-08-24				1.14286			2021-08-16	2021-09-24	0	0										1171630	2021-08-16	2021-09-24	39	0	0	0	2	2021-08-17	0	0	2	31	0	1	1	2021-08-24	4	2	2	3	0	0	0	0	1	1	2
2	陈凤华	2020-08-23				0.142857			2020-08-22	2020-09-12	0	0										1094314	2020-08-22	2020-09-12	21	0	0	0	1	2020-03-02	5	0	2	48	0	1	2	2020-08-23	9	2	2	1，2，3	0	0	0	5	0	1	2
2	陈宝强	2019-04-27				0.571429			2019-04-23	2019-07-01	0	0										1035840	2019-04-23	2019-07-01	69	0	0	0	1	2019-02-02	2	0	2	34	0	1	1	2019-04-27	1	1	1	2	0	0	0	2	0	1	2
2	曹欣浥	2019-03-24				0.714286			2019-03-19	2019-05-15	0	0										1026947	2019-03-19	2019-05-15	57	0	0	0	1	2018-10-25	4	0	2	13	1	1	2	2019-03-24	1	1	1	2	0	0	1	2	0	1	2
2	蔡伟涵	2019-10-24				1			2019-10-17	2019-11-06	0	0										1078479	2019-10-17	2019-11-06	20	0	0	1	1	2019-10-18	0	0	2	14	1	1	1	2019-10-24	3	1	2	1，3	0	0	0	0	1	1	2
2	魏诗贞（编号1239）	2020-10-18				0.142857			2020-10-17	2020-12-07	0	0							1	2020-12-07		1111748	2020-10-17	2020-12-07	51	0	0	0	2	2020-06-29	3	0	1	55	0	1	2	2020-10-18	9	2	2	2	0	0	0	1	0	1	2
3	陈秋水	/				#VALUE!			2021-11-22	2021-11-30	0	0										715457	2021-11-22	2021-11-30	8	1	1	1	1	2021-03-06	8	1	2	68	0	0	1	/	0	1	1	0	0	0	1	5	0	1	2
3	曾一津	/				#VALUE!			2021-11-08	2021-11-21	0	0										1182982	2021-11-08	2021-11-21	13	1	1	1	5	2021-10-18	0	0	2	28	0	1	2	/	0	1	1	0	0	0	0	1	0	1	2
3	胡小清	/				#VALUE!			2021-10-26	2021-11-05	0	0										1150849	2021-10-26	2021-11-05	10	1	1	1	1	2021-04-01	6	1	2	49	0	1	2	/	0	1	1	0	0	0	1	6	0	0	2
3	颜福明	/				#VALUE!			2021-10-03	2021-10-11	0	0										1163218	2021-10-03	2021-10-11	8	1	1	1	1	2021-06-30	3	0	2	38	0	1	1	/	0	1	1	0	0	0	0	2	0	1	2
3	董秀峰	/				#VALUE!			2021-09-28	2021-10-16	0	0										1177373	2021-09-28	2021-10-16	18	1	0	1	7	2021-09-15	0	0	2	42	0	1	1	/	0	1	1	0	0	0	3	0	1	1	2
3	黄师才	/				#VALUE!			2021-09-18	2021-09-26	0	0										1152817	2021-09-18	2021-09-26	8	1	1	1	3	2021-04-19	4	0	2	52	0	1	1	/	0	1	1	0	0	0	0	3	0	1	2
3	林欣	/				#VALUE!			2021-09-03	2021-09-09	0	0										1166501	2021-09-03	2021-09-09	6	1	1	1	1	2021-07-24	1	0	2	8	1	1	2	/	0	1	1	0	0	0	1	1	0	1	2
3	方粉明	/				#VALUE!			2021-08-18	2021-08-24	0	0										1165906	2021-08-18	2021-08-24	6	1	1	1	3	2021-07-06	1	0	1	64	0	0	1	/	0	1	1	0	0	0	0	1	0	1	2
3	卓其进	/				#VALUE!			2021-06-13	2021-07-12	0	0										1161363	2021-06-13	2021-07-12	29	0	0	0	1	2021-02-22	3	0	2	49	0	1	1	/	0	1	1	0	0	0	0	0	1	1	2
3	黄冬英	/				#VALUE!			2021-05-31	2021-06-05	0	0										1119633	2021-05-31	2021-06-05	5	1	1	1	1	2021-08-17	2	0	2	61	0	0	2	/	0	1	1	0	0	0	1	4	0	1	2
3	叶俊祺	/				#VALUE!			2021-05-12	2021-05-17	0	0										1141390	2021-05-12	2021-05-17	5	1	1	1	2	2021-01-25	3	0	2	9	1	1	1	/	0	1	1	0	0	0	1	4	0	1	2
3	薛天云	/				#VALUE!			2021-05-08	2021-05-14	0	0										1137476	2021-05-08	2021-05-14	6	1	1	1	4	2020-12-28	4	0	2	83	0	0	1	/	0	1	1	0	0	0	1	5	0	1	2
3	胡超英	/				#VALUE!			2021-05-10	2021-05-15	0	0										1133108	2021-05-10	2021-05-15	5	1	1	1	1	2020-12-03	5	0	2	36	0	1	2	/	0	1	1	0	0	0	1	4	0	1	2
3	黄光炎	/				#VALUE!			2021-05-06	2021-05-11	0	0										1133023	2021-05-06	2021-05-11	5	1	1	1	5	2021-01-06	4	0	2	68	0	0	1	/	0	1	1	0	0	0	0	2	0	1	2
3	郑文财	/				#VALUE!			2021-04-30	2021-05-08	0	0										1128026	2021-04-30	2021-05-08	8	1	1	1	3	2020-10-16	6	1	2	58	0	1	1	/	0	1	1	0	0	0	0	5	0	1	2
3	陈浩聪	/				#VALUE!			2021-04-28	2021-05-07	0	0										1148508	2021-04-28	2021-05-07	9	1	1	1	1	2021-03-22	1	0	2	15	1	1	1	/	0	1	1	0	0	0	1	1	0	1	2
3	潘建生	/				#VALUE!			2021-04-13	2021-04-17	0	0										1029408	2021-04-13	2021-04-17	4	1	1	1	4	2014-08-20	79	1	1	54	0	1	1	/	0	1	1	0	0	0	0	41	0	0	2
3	陈烨玲	/				#VALUE!			2021-03-28	2021-03-31	0	0										1127080	2021-03-28	2021-03-31	3	1	1	1	2	2020-10-21	5	0	2	10	1	1	2	/	0	1	1	0	0	0	1	6	0	0	2
3	林栋	/				#VALUE!			2021-03-08	2021-04-10	0	0										1146722	2021-03-08	2021-04-10	33	0	0	0	1	2021-03-02	0	0	2	33	0	1	1	/	0	1	1	0	0	0	0	0	1	1	2
3	欧阳文轩	/				#VALUE!			2021-02-26	2021-03-03	0	0										1128937	2021-02-26	2021-03-03	5	1	1	1	1	2020-11-05	3	0	2	2	1	1	1	/	0	1	1	0	0	0	1	3	0	1	2
3	赵营	/				#VALUE!			2021-02-05	2021-03-01	0	0										1142909	2021-02-05	2021-03-01	24	0	0	0	1	2021-02-03	0	0	2	38	0	1	1	/	0	1	1	0	0	0	0	0	1	1	2
3	龚维忠	/				#VALUE!			2020-12-10	2020-12-16	0	0										1075871	2020-12-10	2020-12-16	6	1	1	1	1	2019-10-01	14	1	2	60	0	0	1	/	0	1	1	0	0	0	1	8	0	0	2
3	邹珍玉	/				#VALUE!			2020-11-30	2020-12-11	0	0										1114805	2020-11-30	2020-12-11	11	1	1	1	1	2020-07-01	4	0	2	71	0	0	2	/	0	1	1	0	0	0	1	3	0	1	2
3	林秀英	/				#VALUE!			2020-10-30	2020-11-11	0	0										1128781	2020-10-30	2020-11-11	12	1	1	1	5	2020-11-05	0	0	2	51	0	1	2	/	0	1	1	0	0	0	0	0	1	1	2
3	田金根	/				#VALUE!			2020-09-15	2020-10-16	0	0										1122456	2020-09-15	2020-10-16	31	0	0	0	5	2020-02-20	6	1	2	48	0	1	1	/	0	1	1	0	0	0	0	6	0	0	2
3	赖文霞	/				#VALUE!			2020-09-13	2020-09-19	0	0										1110806	2020-09-13	2020-09-19	6	1	1	1	1	2020-07-13	2	0	2	48	0	1	2	/	0	1	1	0	0	0	1	2	0	1	2
3	许克芳	/				#VALUE!			2020-08-28	2020-09-14	0	0										972933	2020-08-28	2020-09-14	17	1	1	1	4	2017-10-24	34	1	2	67	0	0	1	/	0	1	1	0	0	0	0	12	0	0	2
3	李煜城	/				#VALUE!			2020-08-23	2020-08-27	0	0										1099762	2020-08-23	2020-08-27	4	1	1	1	2	2020-04-13	4	0	2	10	1	1	1	/	0	1	1	0	0	0	1	5	0	1	2
3	祝云青	/				#VALUE!			2020-08-20	2020-08-24	0	0										1108025	2020-08-20	2020-08-24	4	1	1	1	1	2020-06-10	2	0	2	42	0	1	2	/	0	1	1	0	0	0	1	2	0	1	2
3	陈彦茂	/				#VALUE!			2020-08-06	2020-08-27	0	0										1076990	2020-08-06	2020-08-27	21	0	0	0	4	2017-09-01	35	1	2	70	0	0	1	/	0	1	1	0	0	0	0	13	0	0	2
3	陈吓姑仔	/				#VALUE!			2020-07-24	2020-08-28	0	0										1104941	2020-07-24	2020-08-28	35	0	0	0	3	2020-05-20	2	0	2	74	0	0	2	/	0	1	1	0	0	0	0	0	1	1	2
3	陈群英	/				#VALUE!			2020-07-21	2020-07-24	0	0										1101399	2020-07-21	2020-07-24	3	1	1	1	1	2020-04-05	3	0	2	51	0	1	2	/	0	1	1	0	0	0	1	2	0	1	2
3	李益连	/				#VALUE!			2020-07-13	2020-07-22	0	0										853223	2020-07-13	2020-07-22	9	1	1	1	4	2017-01-29	41	1	1	67	0	0	1	/	0	1	1	0	0	0	0	16	0	0	2
3	陈烯	/				#VALUE!			2020-07-10	2020-07-30	0	0										1112699	2020-07-10	2020-07-30	20	0	0	1	1	2020-07-08	0	0	2	4	1	1	2	/	0	1	1	0	0	0	0	0	1	1	2
3	陈向阳	/				#VALUE!			2020-06-01	2020-06-06 10:52:00	0	0										1085569	2020-06-01	2020-06-06 10:52:00	5	1	1	1	1	2019-12-05	5	0	1	31	0	1	1	/	0	1	1	0	0	0	1	4	0	1	2
3	林耀森	/				#VALUE!			2020-05-30	2020-06-05 10:24:00	0	0										997542	2020-05-30	2020-06-05 10:24:00	6	1	1	1	2	2018-04-08	25	1	2	35	0	1	1	/	0	1	1	0	0	0	1	11	0	0	2
3	黄木琴	/				#VALUE!			2020-05-23	2020-05-27 10:51:00	0	0										903226	2020-05-23	2020-05-27 10:51:00	4	1	1	1	1	2016-07-01	46	1	2	53	0	1	2	/	0	1	1	0	0	0	1	5	0	1	2
3	林锦秀	/				#VALUE!			2020-04-14	2020-04-17 10:55:00	0	0										1094259	2020-04-14	2020-04-17 10:55:00	3	1	1	1	1	2020-03-02	1	0	2	21	0	1	2	/	0	1	1	0	0	0	1	1	0	1	2
3	谢兴灵	/				#VALUE!			2019-10-02	2019-10-30 09:43:00	0	0										1076388	2019-10-02	2019-10-30 09:43:00	28	0	0	0	1	2019-10-09	0	0	2	53	0	1	1	/	0	1	1	0	0	0	0	0	1	1	2
3	戴伊乐	/				#VALUE!			2019-10-14	2019-11-01 12:28:00	0	0										1075863	2019-10-14	2019-11-01 12:28:00	18	1	0	1	5	2019-09-20	0	0	2	4	1	1	2	/	0	1	1	0	0	0	1	0	1	1	2
3	杨芳	/				#VALUE!			2019-09-09	2019-11-08 11:50:00	0	0										1024889	2019-09-09	2019-11-08 11:50:00	60	0	0	0	1	2018-10-15	10	1	1	46	0	1	2	/	0	1	1	0	0	0	0	7	0	0	2
3	张其雪	/				#VALUE!			2019-08-25	2019-09-09 11:24:00	0	0										1023744	2019-08-25	2019-09-09 11:24:00	15	1	1	1	1	2019-09-30	1	0	1	62	0	0	1	/	0	1	1	0	0	0	0	6	0	0	2
3	陈英泉	/				#VALUE!			2019-08-02	2019-09-02 11:50:00	0	0										1063689	2019-08-02	2019-09-02 11:50:00	31	0	0	0	1	2019-08-12	0	0	1	73	0	0	1	/	0	1	1	0	0	0	0	1	0	1	2
3	陈贤明	/				#VALUE!			2019-07-30	2019-08-01 11:56:00	0	0										1020743	2019-07-30	2019-08-01 11:56:00	2	1	1	1	5	2019-06-30	1	0	2	58	0	1	1	/	0	1	1	0	0	0	1	8	0	0	2
3	唐宝珠	/				#VALUE!			2019-07-02	2019-07-16 11:09:00	0	0										1056287	2019-07-02	2019-07-16 11:09:00	14	1	1	1	1	2019-05-23	1	0	2	52	0	1	2	/	0	1	1	0	0	0	1	1	0	1	2
3	陈恭照	/				#VALUE!			2019-07-02	2019-08-06 11:43:00	0	0										1062943	2019-07-02	2019-08-06 11:43:00	35	0	0	0	1	2019-07-10	0	0	2	41	0	1	1	/	0	1	1	0	0	0	0	0	1	1	2
3	游国梓	/				#VALUE!			2019-06-18	2019-07-24 12:11:00	0	0										1060830	2019-06-18	2019-07-24 12:11:00	36	0	0	0	1	2019-06-21	0	0	2	66	0	0	1	/	0	1	1	0	0	0	0	0	1	1	2
3	程丁发	/				#VALUE!			2019-06-10	2019-06-25 10:24:00	0	0										1059562	2019-06-10	2019-06-25 10:24:00	15	1	1	1	3	2019-06-24	0	0	2	67	0	0	1	/	0	1	1	0	0	0	0	0	1	1	2
3	施灵燕	/				#VALUE!			2019-06-03	2019-06-24 15:19:00	0	0										1039295	2019-06-03	2019-06-24 15:19:00	21	0	0	0	5	2019-01-30	4	0	2	35	0	1	2	/	0	1	1	0	0	0	0	3	0	1	2
3	刘钎钰	/				#VALUE!			2019-05-22	2019-05-28 10:23:00	0	0										1047135	2019-05-22	2019-05-28 10:23:00	6	1	1	1	8	2019-03-28	1	0	2	12	1	1	2	/	0	1	1	0	0	0	0	1	0	1	2
3	陈书娴	/				#VALUE!			2019-05-17	2019-07-01 14:35:00	0	0										1056187	2019-05-17	2019-07-01 14:35:00	45	0	0	0	2	2019-05-01	0	0	2	1	1	1	2	/	0	1	1	0	0	0	0	0	1	1	2
3	陈丽姜	/				#VALUE!			2019-05-16	2019-05-24 11:08:00	0	0										970301	2019-05-16	2019-05-24 11:08:00	8	1	1	1	8	2017-10-13	19	1	2	55	0	1	2	/	0	1	1	0	0	0	0	15	0	0	2
3	赖文珍	/				#VALUE!			2019-04-22	2019-05-06	0	0										950176	2019-04-22	2019-05-06	14	1	1	1	1	2017-12-22	16	1	2	32	0	1	2	/	0	1	1	0	0	0	1	6	0	0	2
3	陈兰琴	/				#VALUE!			2019-04-15	2019-04-20 10:50:00	0	0										1037119	2019-04-15	2019-04-20 10:50:00	5	1	1	1	1	2019-01-08	3	0	2	32	0	1	2	/	0	1	1	0	0	0	1	2	0	1	2
3	林莺莺	/				#VALUE!			2019-04-10	2019-04-17 12:34:00	0	0										1042745	2019-04-10	2019-04-17 12:34:00	7	1	1	1	1	2019-02-22	1	0	2	69	0	0	2	/	0	1	1	0	0	0	0	3	0	1	2
3	柯春俤	/				#VALUE!			2019-04-08	2019-04-13	0	0										1046991	2019-04-08	2019-04-13	5	1	1	1	1	2019-04-15	0	0	2	61	0	0	1	/	0	1	1	0	0	0	0	0	1	1	2
3	蓝良裕	/				#VALUE!			2019-04-02	2019-04-09	0	0										954111	2019-04-02	2019-04-09	7	1	1	1	5	2017-06-21	21	1	2	45	0	1	1	/	0	1	1	0	0	0	0	5	0	1	2
3	陈亚花	/				#VALUE!			2019-03-31	2019-04-08	0	0										1032547	2019-03-31	2019-04-08	8	1	1	1	1	2018-12-05	3	0	2	39	0	1	2	/	0	1	1	0	0	0	1	2	0	1	2
3	郑光辉	/				#VALUE!			2019-03-06	2019-03-12	0	0										1015550	2019-03-06	2019-03-12	6	1	1	1	1	2018-07-26	7	1	2	47	0	1	1	/	0	1	1	0	0	0	1	2	0	1	2
3	王巍巍	/				#VALUE!			2019-03-05	2019-03-07	0	0										1021492	2019-03-05	2019-03-07	2	1	1	1	6	2018-10-18	4	0	2	36	0	1	2	/	0	1	1	0	0	0	0	3	0	1	2
3	杨廷兰	/				#VALUE!			2021-11-10 15:21:00	2021-11-22	0	0										1016654	2021-11-10 15:21:00	2021-11-22	12	1	1	1	1	2019-07-31	27	1	1	67	0	0	2	/	0	1	1	0	0	0	1	11	0	0	2
3	孙琼梅	/				#VALUE!			2021-08-16	2021-08-23	0	0										1051086	2021-08-16	2021-08-23	7	1	1	1	2	2019-08-16	24	1	1	57	0	1	2	/	0	1	1	0	0	0	0	8	0	0	2
3	陈晓喜	/				#VALUE!			2021-08-10 10:06:00	2021-08-15	0	0										1152547	2021-08-10 10:06:00	2021-08-15	5	1	1	1	1	2021-04-19	3	0	2	17	1	1	2	/	0	1	1	0	0	0	1	3	0	1	1
3	张秀花	/				#VALUE!			2021-08-21	2021-08-28	0	0										1169575	2021-08-21	2021-08-28	7	1	1	1	4	2021-08-22	0	0	2	64	0	0	2	/	0	1	1	0	0	0	0	0	1	1	2
3	柯清禧	/				#VALUE!			2021-07-23 08:57:00	2021-07-26	0	0										1037100	2021-07-23 08:57:00	2021-07-26	3	1	1	1	2	2019-01-08	30	1	2	52	0	1	1	/	0	1	1	0	0	0	1	11	0	0	2
3	郑安迪	/				#VALUE!			2021-03-16 09:04:00	2021-03-20	0	0										1136667	2021-03-16 09:04:00	2021-03-20	4	1	1	1	2	2020-12-29	2	0	2	4	1	1	1	/	0	1	1	0	0	0	1	3	0	1	2
3	俞宏锦	/				#VALUE!			2019-11-07 16:49:00	2019-11-18	0	0										1015678	2019-11-07 16:49:00	2019-11-18	11	1	1	1	5	2018-08-14	14	1	2	14	1	1	1	/	0	1	1	0	0	0	0	9	0	0	2
3	董健勇	/				#VALUE!			2021-02-08	2021-02-24	0	0										1089907	2021-02-08	2021-02-24	16	1	1	1	1	2020-01-08	13	1	2	62	0	0	1	/	0	1	1	0	0	0	0	10	0	0	2
3	吴曾雄	/				#VALUE!			2020-11-25 17:44:00	2020-11-29	0	0										1112863	2020-11-25 17:44:00	2020-11-29	4	1	1	1	1	2020-07-14	4	0	2	34	0	1	1	/	0	1	1	0	0	0	1	3	0	1	2
3	连宇搏	/				#VALUE!			2020-10-30 14:19:00	2020-11-06	0	0										1125872	2020-10-30 14:19:00	2020-11-06	7	1	1	1	2	2020-07-18	3	0	2	14	1	1	1	/	0	1	1	0	0	0	1	4	0	1	2
3	何宇梓睿	/				#VALUE!			2020-08-13 15:17:00	2020-08-20	0	0										1104437	2020-08-13 15:17:00	2020-08-20	7	1	1	1	2	2020-05-14	2	0	2	6	1	1	1	/	0	1	1	0	0	0	1	5	0	1	2
3	苏李潼	/				#VALUE!			2020-07-30 16:21:00	2020-08-09	0	0										1115583	2020-07-30 16:21:00	2020-08-09	10	1	1	1	8	2020-08-04	0	0	2	1	1	1	2	/	0	1	1	0	0	0	3	0	1	1	2
3	张皓文	/				#VALUE!			2020-07-30 08:43:00	2020-08-03	0	0										1101844	2020-07-30 08:43:00	2020-08-03	4	1	1	1	2	2020-04-26	3	0	2	3	1	1	1	/	0	1	1	0	0	0	1	4	0	1	2
3	钟楚强	/				#VALUE!			2020-05-23	2020-05-26	0	0										1070731	2020-05-23	2020-05-26	3	1	1	1	2	2019-08-27	8	1	2	12	1	1	1	/	0	1	1	0	0	0	1	4	0	1	2
3	蔡旻琦	/				#VALUE!			2019-07-04 08:34:00	2019-07-08	0	0										1052565	2019-07-04 08:34:00	2019-07-08	4	1	1	1	2	2019-04-24	2	0	2	3	1	1	1	/	0	1	1	0	0	0	1	2	0	1	2
3	熊祥芬	/				#VALUE!			2019-05-27 18:03:00	2019-06-17	0	0										1057749	2019-05-27 18:03:00	2019-06-17	21	0	0	0	1	2019-05-31	0	0	2	30	0	1	2	/	0	1	1	0	0	0	0	0	1	1	2
3	李小凤	/				#VALUE!			2019-05-14 18:49:00	2019-05-22	0	0										1034536	2019-05-14 18:49:00	2019-05-22	8	1	1	1	1	2018-12-19	4	0	1	54	0	1	2	/	0	1	1	0	0	0	1	4	0	1	2
3	陈光辉	/				#VALUE!			2019-05-08 12:00:00	2019-05-20	0	0										832697	2019-05-08 12:00:00	2019-05-20	12	1	1	1	4	2014-09-30	55	1	2	52	0	1	1	/	0	1	1	0	0	0	0	15	0	0	2
3	吴淑珍	/				#VALUE!			2019-05-01 15:46:00	2019-05-06	0	0										1040382	2019-05-01 15:46:00	2019-05-06	5	1	1	1	1	2019-01-29	3	0	2	35	0	1	2	/	0	1	1	0	0	0	1	3	0	1	2
3	李德绍	/				#VALUE!			2019-04-14 22:50:00	2019-04-28	0	0										1051303	2019-04-14 22:50:00	2019-04-28	14	1	1	1	2	2019-04-17	0	0	2	59	0	1	1	/	0	1	1	0	0	0	0	0	1	1	2
3	欧阳连锻	/				#VALUE!			2019-04-08 11:15:00	2019-04-16	0	0										1031436	2019-04-08 11:15:00	2019-04-16	8	1	1	1	5	2019-01-04	3	0	2	56	0	1	1	/	0	1	1	0	0	0	0	3	0	1	2
3	钟童	/				#VALUE!			2019-04-04 19:35:00	2019-04-15	0	0										1029862	2019-04-04 19:35:00	2019-04-15	11	1	1	1	1	2018-11-14	4	0	2	10	1	1	1	/	0	1	1	0	0	0	1	4	0	1	2
3	郑玉清	/				#VALUE!			2019-04-01 11:56:00	2019-04-12	0	0										1041162	2019-04-01 11:56:00	2019-04-12	11	1	1	1	1	2019-02-12	1	0	1	60	0	0	2	/	0	1	1	0	0	0	1	1	0	1	2
[truncated: 92 more columns]

## Sheet: 20221208CRE筛查阳性组资料
分组 1阳性CRE筛查阳性 2阴性CRE筛查阴性 未筛查3	患者姓名	筛查时间	总筛查次数	住院天数/天	筛查频率/周	筛查频率：1：每周2次 2：每周1次 3：2周1次 4删失	筛查频率：1：每周2次 2：每周1次 3：其他	本次入院第几次筛查阳性	入院第几周筛查阳性(计算）	入院第几周筛查阳性	入院第几周筛查阳性 1 第1周；2第2周。。。。6：大于等于第6周	入院前2周筛查阳性1 后两周筛查阳性2	入院日期	出院时间	入院-CRE感染随访天数	筛查-CRE感染随访时间/天	筛查后本次住院发生CRE感染 是1 否0	筛查后本次住院发生CRE感染时间	本次住院，CRE感染随访状态 1感染相关死亡 0生存	后续发生BSI	发生BSI时间	或许发生肺部感染	发生肺部感染时间	发生其他感染	临床干预	发生感染性休克	发生感染性休克时间		病案号码	入院日期	出院时间	住院天数/天	住院天数分组1 小于20天为1 大于等于20为0	住院天数分组2 小于18天为1 大于等于18为0	住院天数分组3 小于21天为1 大于等于21为0	诊断分组 (1 AML ;2ALL;3 MDS;4MM;5 NHL;6:HL; 7AA;8其他）	血液病诊断时间	发病-筛查时长/月	发病-筛查时长分组 小于6月为0 大于等于6月为1	是否有糖尿病 1有 2无	年龄	年龄分组1 小于18岁为1 大于等于18岁为0	年龄分组2 小于60岁为1 大于等于60岁为0	性别 男1 女2	筛查时间	同次入院筛查总次数 （阳性组需补入或核对）	同次入院筛查总次数分组1 小于4次为1 大于等于4次为2	同次入院筛查总次数分组2 小于2次为1 大于等于2次为2	筛查的标本类型 1 咽拭子 2 肛周拭子 3 粪便
1	黄智颖	2021-12-17	2	44	3.14286	4	3	2	5.71429	6	6	2	2021-11-07	2021-12-21	44	4	0	0	0										1159184	2021-11-07	2021-12-21	44	0	0	0	1	2021-06-02	6	1	2	9	1	1	1	2021-12-17	2	1	2	2
1	黄晓莹	2021-11-22	24	56	0.333333	1	1	8	1.85714	2	2	1	2021-11-09	2022-01-04	56	43	0	0	0										1160579	2021-11-09	2022-01-04	56	0	0	0	1	2021-06-13	5	0	2	11	1	1	2	2021-11-22	24	2	2	1,2,3
1	吴丽丝	2021-11-18	21	50	0.340136	1	1	2	0.142857	1	1	1	2021-11-17	2022-01-06	50	49	0	0	0										1175569	2021-11-17	2022-01-06	50	0	0	0	5	2021-08-31	2	0	2	24	0	1	2	2021-11-18	22	2	2	1,2,3
1	於贤文	2021-11-17	2	61	4.35714	4	3	1	3	3	3	2	2021-10-27	2021-12-27	61	40	0	0	0										981412	2021-10-27	2021-12-27	61	0	0	0	1	2021-10-27	0	0	2	56	0	1	1	2021-11-17	2	1	2	2
1	张建进	2021-11-17	30	77	0.366667	1	1	11	5	5	5	2	2021-10-13	2021-12-29	77	42	0	0	0										1154618	2021-10-13	2021-12-29	77	0	0	0	1	2021-07-01	4	0	2	49	0	1	1	2021-11-17	30	2	2	1,2,3
1	苏丽铋	2021-11-04	1	40	5.71429	4	3	1	5	5	5	2	2021-09-30	2021-11-09	40	5	0	0	0										1173256	2021-09-30	2021-11-09	40	0	0	0	3	2021-03-14	7	1	2	40	0	1	2	2021-11-04	1	1	1	3
1	唐莺	2021-10-11	3	42	2	3	3	1	1.57143	2	2	1	2021-09-30	2021-11-11	11	0	1	2021-10-11	0										1159000	2021-09-30	2021-11-11	42	0	0	0	1	2021-05-21	4	0	2	30	0	1	2	2021-10-11	3	1	2	3
1	邱建	2021-10-04	9	41	0.650794	2	2	2	3.42857	3	3	2	2021-09-10	2021-10-21	41	17	0	0	0										1170107	2021-09-10	2021-10-21	41	0	0	0	7	2021-07-10	2	0	2	22	0	1	1	2021-10-04	18	2	2	1,2,3
1	洪玉新	2021-09-15	3	24	1.14286	2	2	3	3.14286	4	4	2	2021-08-24	2021-09-17	24	2	0	0	0	1	2021/9/4 铜绿假单胞菌								1167504	2021-08-24	2021-09-17	24	0	0	0	4	2021-07-14	2	0	2	50	0	1	2	2021-09-15	2	1	2	3
1	陈宝英	2021-09-06	6	40	0.952381	2	2	6	4.71429	5	5	2	2021-08-04	2021-09-13	40	7	0	0	0										1137979	2021-08-04	2021-09-13	40	0	0	0	3	2021-01-04	8	1	2	38	0	1	2	2021-09-06	6	2	2	1,2,3
1	陈彦均	2021-08-25	11	64	0.831169	2	2	11	8.85714	9	6	2	2021-06-24	2021-08-27	64	2	0	0	0										1022279	2021-06-24	2021-08-27	64	0	0	0	1	2018-09-22	35	1	2	4	1	1	1	2021-08-25	11	2	2	1,2
1	尤琼琼	2021-08-25	4	24	0.857143	2	2	3	1.42857	2	2	1	2021-08-15	2021-09-08	24	14	0	0	0										1170119	2021-08-15	2021-09-08	24	0	0	0	1	2019-03-09	29	1	2	25	0	1	2	2021-08-25	4	2	2	2
1	陈守航	2021-08-24	12	32	0.380952	1	1	4	2.14286	3	3	2	2021-08-09	2021-09-10	32	17	0	0	0										1165013	2021-08-09	2021-09-10	32	0	0	0	2	2021-05-09	3	0	2	26	0	1	1	2021-08-24	12	2	2	1,2,3
1	李天志	2021-07-27	4	49	1.75	3	3	2	3.71429	4	4	2	2021-07-01	2021-08-19	49	23	0	0	1										1155720	2021-07-01	2021-08-19	49	0	0	0	2	2021-01-10	6	1	2	20	0	1	1	2021-07-27	4	2	2	3
1	刘嘉杰	2021-07-19	8	84	1.5	2	2	7	5.14286	6	6	2	2021-06-13	2021-09-05	84	48	0	0	0										1147013	2021-06-13	2021-09-05	84	0	0	0	1	2020-04-08	15	1	2	9	1	1	1	2021-07-19	9	2	2	2
1	欧朝辉	2021-07-19	23	96	0.596273	2	2	19	8.28571	9	6	2	2021-05-22	2021-08-26	65	7	1	2021-07-26	1	0		CRE 肺克	2022-07-26	2022/7/22 痰 念珠菌 2022/7/26 痰CRE 肺克	有利，提早使用多粘菌素B				1129333	2021-05-22	2021-08-26	96	0	0	0	2	2020-11-01	8	1	1	21	0	1	1	2021-07-19	23	2	2	1,2,3
1	鲍贤芝	2021-06-05	2	18	1.28571	2	2	2	0.857143	1	1	1	2021-05-30	2021-06-17	18	12	0	0	0										1142686	2021-05-30	2021-06-17	18	1	0	1	5	2020-06-30	11	1	2	53	0	1	2	2021-06-05	2	1	2	1,3
1	吴秀珠	2021-05-26	4	26	0.928571	2	2	2	2	2	2	1	2021-05-12	2021-06-07	26	12	0	0	0							1	2021-05-14		1156386	2021-05-12	2021-06-07	26	0	0	0	1	2021-04-27	0	0	2	48	0	1	2	2021-05-26	4	2	2	3
1	林文云	2021-05-23	9	77	1.22222	2	2	9	8.85714	9	6	2	2021-03-22	2021-06-07	77	15	0	0	0										1142774	2021-03-22	2021-06-07	77	0	0	0	2	2020-12-04	5	0	2	48	0	1	1	2021-05-23	9	2	2	1,2,3
1	翁其	2021-05-14	9	37	0.587302	2	2	1	3.42857	4	4	2	2021-04-20	2021-05-27	37	13	0	0	0										1150576	2021-04-20	2021-05-27	37	0	0	0	3	2021-03-20	1	0	2	46	0	1	1	2021-05-14	9	2	2	1,3
1	曾洪阳	2021-05-09	3	13	0.619048	2	2	1	0.142857	1	1	1	2021-05-08	2021-05-21	13	12	0	0	0										1135086	2021-05-08	2021-05-21	13	1	1	1	4	2020-12-01	5	0	2	66	0	0	1	2021-05-09	3	1	2	2
1	陈梓涵	2021-05-06	1	20	2.85714	4	3	1	1.71429	2	2	1	2021-04-24	2021-05-14	20	8	0	0	0										1128947	2021-04-24	2021-05-14	20	0	0	1	1	2020-11-04	6	1	2	11	1	1	2	2021-05-06	1	1	1	3
1	陈智雄	2021-04-21	9	55	0.873016	2	2	7	6.28571	7	6	2	2021-03-08	2021-05-02	55	11	0	0	1							1	2021-04-28		1125517	2021-03-08	2021-05-02	55	0	0	0	1	2020-10-07	6	1	1	30	0	1	1	2021-04-21	9	2	2	2,3
1	方文轩	2021-04-14	4	39	1.39286	2	2	2	4.42857	5	5	2	2021-03-14	2021-04-22	39	8	0	0	1										1082610	2021-03-14	2021-04-22	39	0	0	0	2	2019-11-14	17	1	2	19	0	1	1	2021-04-14	4	2	2	1,2,3
1	袁家云	2021-04-05	1	20	2.85714	4	3	1	0.571429	1	1	1	2021-04-01	2021-04-21	5	1	1	2021-04-06	0										1150671	2021-04-01	2021-04-21	20	0	0	1	4	2019-12-18	15	1	2	61	0	0	1	2021-04-05	1	1	1	3
1	姜训华	2021-03-29	15	34	0.32381	1	1	14	4	4	4	2	2021-03-01	2021-04-04	34	6	0	0	0										1119306	2021-03-01	2021-04-04	34	0	0	0	1	2020-08-01	7	1	2	56	0	1	1	2021-03-29	15	2	2	1,2,3
1	沈贺娟	2021-03-20	12	33	0.392857	1	1	7	3.42857	4	4	2	2021-02-24	2021-03-29	33	9	0	0	1										1102830	2021-02-24	2021-03-29	33	0	0	0	1	2019-10-28	16	1	2	40	0	1	2	2021-03-20	12	2	2	1,2,3
1	林泉	2021-03-04	6	54	1.28571	2	2	2	3.28571	4	4	2	2021-02-09	2021-04-04	54	31	0	0	1										994805	2021-02-09	2021-04-04	54	0	0	0	1	2018-06-09	32	1	2	39	0	1	1	2021-03-04	6	2	2	1,2,3
1	陈其善	2020-12-28	6	55	1.30952	2	2	4	5	5	5	2	2020-11-23	2021-01-17	55	20	0	0	0										996198	2020-11-23	2021-01-17	55	0	0	0	1	2016-11-23	49	1	2	47	0	1	1	2020-12-28	6	2	2	2,3
1	钟李强	2020-11-13	3	61	2.90476	4	3	1	1	1	1	1	2020-11-06	2021-01-06	7	0	1	2020-11-13	0										1041716	2020-11-06	2021-01-06	61	0	0	0	1	2019-02-13	21	1	2	16	1	1	1	2020-11-13	3	1	2	2
1	许林凤	2020-10-26	2	20	1.42857	2	2	1	2.42857	3	3	2	2020-10-09	2020-10-29	20	3	0	0	0							1	2021-10-10		1100960	2020-10-09	2020-10-29	20	0	0	1	5	2019-05-01	17	1	1	53	0	1	2	2020-10-26	2	1	2	3
1	庄素珍	2020-10-19	5	107	3.05714	4	3	2	3.85714	4	4	2	2020-09-22	2021-01-07	28	1	1	2020-10-20	0	0		1	2022-10-20		有利，2022/11/2用上磷霉素、多粘				1121820	2020-09-22	2021-01-07	107	0	0	0	1	2019-11-15	11	1	2	54	0	1	2	2020-10-19	5	2	2	2
1	谢丽萍（2020/9/22-2020/10/28就诊血液科）	2020-09-23	2	36	2.57143	4	3	1	0.142857	1	1	1	2020-09-22	2020-10-28	7	6	1	2020-09-29	0	0		1	2022-10-01		中等				1060733	2020-09-06	2021-06-23	290	0	0	0	5	2019-11-13	10	1	2	61	0	0	2	2020-09-23	2	1	2	2
1	张茂林	2020-09-18	3	43	2.04762	3	3	1	5.71429	6	6	2	2020-08-09	2020-09-21	41	1	1	2020-09-19	1	1	2020/9/19 CRE肺克								1108593	2020-08-09	2020-09-21	43	0	0	0	4	2016-08-16	49	1	2	72	0	0	1	2020-09-18	3	1	2	1,3
1	林志强	2020-09-08	4	34	1.21429	2	2	4	4	4	4	2	2020-08-11	2020-09-14	34	6	0	0	0										1071989	2020-08-11	2020-09-14	34	0	0	0	2	2019-08-31	12	1	1	33	0	1	1	2020-09-08	4	2	2	3
1	汤山泉	2020-09-08	6	32	0.761905	2	2	2	1.57143	2	2	1	2020-08-28	2020-09-29	32	21	0	0	0										1119825	2020-08-28	2020-09-29	32	0	0	0	2	2020-08-28	0	0	2	25	0	1	1	2020-09-08	4	2	2	3
1	魏甜华	2020-08-26	9	55	0.873016	2	2	4	3.14286	4	4	2	2020-08-04	2020-09-28	55	33	0	0	0										1037938	2020-08-04	2020-09-28	55	0	0	0	2	2019-01-13	19	1	2	14	1	1	2	2020-08-26	9	2	2	2
1	朱雯洁	2020-08-19	7	67	1.36735	2	2	4	5.42857	6	6	2	2020-07-12	2020-09-17	45	7	1	2020-08-26	0										1107414	2020-07-12	2020-09-17	67	0	0	0	1	2019-09-02	11	1	2	22	0	1	2	2020-08-19	7	2	2	1,2
1	朱香院	2020-08-18	4	25	0.892857	2	2	4	3.57143	4	4	2	2020-07-24	2020-08-18	25	0	0	0	0										1070876	2020-07-24	2020-08-18	25	0	0	0	1	2019-09-15	11	1	2	70	0	0	1	2020-08-18	4	2	2	3
1	林超	2020-08-17	2	30	2.14286	3	3	2	3.28571	4	4	2	2020-07-25	2020-08-24	30	7	0	0	0										1114804	2020-07-25	2020-08-24	30	0	0	0	2	2020-07-21	0	0	2	43	0	1	1	2020-08-17	2	1	2	3
1	刘峥根	2020-08-10	17	36	0.302521	1	1	3	0.285714	1	1	1	2020-08-08	2020-09-13	36	34	0	0	0										1080653	2020-08-08	2020-09-13	36	0	0	0	4	2019-08-08	12	1	2	55	0	1	1	2020-08-10	17	2	2	1,2,3
1	柳会芳	2020-08-10	7	47	0.959184	2	2	4	4.57143	5	5	2	2020-07-09	2020-08-25	47	15	0	0	0										1112615	2020-07-09	2020-08-25	47	0	0	0	1	2020-06-25	1	0	2	33	0	1	2	2020-08-10	7	2	2	3
1	雷晨玲	2020-08-09	16	52	0.464286	1	1	10	5	5	5	2	2020-07-05	2020-08-26	52	17	0	0	0										1098241	2020-07-05	2020-08-26	52	0	0	0	8	2020-04-03	4	0	2	30	0	1	2	2020-08-09	16	2	2	1,2,3
1	林春霖	2020-07-28	3	23	1.09524	2	2	1	1.14286	5	5	1	2020-07-20	2020-08-12	23	15	0	0	1										1072567	2020-07-20	2020-08-12	23	0	0	0	4	2016-01-01	54	1	2	56	0	1	1	2020-07-28	3	1	2	3
1	吴文富	2020-07-20	6	45	1.07143	2	2	6	3.28571	4	4	2	2020-06-27	2020-08-11	45	22	0	0	0										766589	2020-06-27	2020-08-11	45	0	0	0	1	2019-11-14	8	1	1	76	0	0	1	2020-07-20	6	2	2	1,2,3
1	林海燕	2020-07-17	22	70	0.454545	1	1	1	3.42857	4	4	2	2020-06-23	2020-09-01	70	46	0	0	0										1110383	2020-06-23	2020-09-01	70	0	0	0	3	2020-02-23	4	0	2	52	0	1	2	2020-07-17	22	2	2	1,2,3
1	黄煦涵	2020-06-07	12	34	0.404762	1	1	4	1.42857	2	2	1	2020-05-28	2020-07-01	23	13	1	2020-06-20	0										798807	2020-05-28	2020-07-01	34	0	0	0	2	2014-05-21	72	1	2	10	1	1	1	2020-06-07	12	2	2	1,2,3
1	吴顺艺	2020-06-02	4	33	1.17857	2	2	4	4.28571	5	5	2	2020-05-03	2020-06-05	33	3	0	0	0										1102842	2020-05-03	2020-06-05	33	0	0	0	1	2020-04-25	1	0	2	66	0	0	1	2020-06-02	4	2	2	1,3
1	李镔洲	2020-05-20	4	65	2.32143	3	3	1	0.142857	1	1	1	2020-05-19	2020-07-23	17	16	1	2020-06-05	0	1	2020/6/6 CRE肺克								1092509	2020-05-19	2020-07-23	65	0	0	0	2	2020-01-19	4	0	2	20	0	1	1	2020-05-20	4	2	2	2
1	黄立琛	2020-05-17	16	29	0.258929	1	1	12	2	2	2	1	2020-05-03	2020-06-01	29	15	0	0	0										1077641	2020-05-03	2020-06-01	29	0	0	0	1	2019-09-23	7	1	2	2	1	1	1	2020-05-17	15	2	2	1,2,3
1	黄志镛	2019-12-20	11	63	0.818182	2	2	11	8.42857	9	6	2	2019-10-22	2019-12-24	59	0	1	2019-12-20	1							1	2019-11-15		1079217	2019-10-22	2019-12-24	63	0	0	0	1	2019-08-22	3	0	1	57	0	1	1	2019-12-20	11	2	2	1,3
1	江铭	2019-11-29	2	28	2	3	3	2	2.57143	3	3	2	2019-11-11	2019-12-09	28	10	0	0	0										1020345	2019-11-11	2019-12-09	28	0	0	0	5	2018-07-01	16	1	2	57	0	1	1	2019-11-29	3	1	2	1,2
1	黄坦彬	2019-09-26	6	54	1.28571	2	2	2	4.85714	5	5	2	2019-08-23	2019-10-16	54	20	0	0	1							1	2019-10-15		1071058	2019-08-23	2019-10-16	54	0	0	0	1	2019-08-26	1	0	2	56	0	1	1	2019-09-26	6	2	2	1,2,3
1	陈少霆	2019-09-19	4	21	0.75	2	2	4	2.14286	4	4	2	2019-09-04	2019-09-25	21	6	0	0	1										1072803	2019-09-04	2019-09-25	21	0	0	0	1	2019-08-25	0	0	1	57	0	1	1	2019-09-19	4	2	2	1,3,
1	陈赛英	2019-09-09	7	13	0.265306	1	1	4	0.142857	1	1	1	2019-09-08	2019-09-21	13	12	0	0	0										1056716	2019-09-08	2019-09-21	13	1	1	1	5	2019-06-05	3	0	1	84	0	0	2	2019-09-09	4	2	2	1,2
1	林源荣	2019-08-19	7	61	1.2449	2	2	6	7.71429	8	6	2	2019-06-26	2019-08-26	61	7	0	0	0										979366	2019-06-26	2019-08-26	61	0	0	0	3	2019-01-01	7	1	2	32	0	1	1	2019-08-19	7	2	2	2
1	翁锦斌	2019-08-15	1	32	4.57143	4	3	1	0.857143	2	2	1	2019-08-09	2019-09-10	7	1	1	2019-08-16	0										859965	2019-08-09	2019-09-10	32	0	0	0	1	2015-08-15	48	1	1	30	0	1	1	2019-08-15	1	1	1	1
1	邱生	2019-08-03	1	42	6	4	3	1	4.57143	5	5	2	2019-07-02	2019-08-13	41	9	1	2019-08-12	0										1034022	2019-07-02	2019-08-13	42	0	0	0	2	2018-12-01	8	1	2	32	0	1	1	2019-08-03	1	1	1	2
1	唐庆英	2019-07-21	3	22	1.04762	2	2	1	1	1	1	1	2019-07-14	2019-08-05	22	15	0	0	0										1064594	2019-07-14	2019-08-05	22	0	0	0	1	2019-07-15	0	0	2	57	0	1	2	2019-07-21	5	2	2	1,3
1	邹开顺	2019-07-13	2	28	2	3	3	1	1.14286	2	2	1	2019-07-05	2019-08-02	28	20	0	0	0										1063549	2019-07-05	2019-08-02	28	0	0	0	1	2019-07-11	0	0	2	59	0	1	1	2019-07-13	2	1	2	2
1	陈美娥	2019-07-10	2	43	3.07143	4	3	1	4.42857	5	5	2	2019-06-09	2019-07-22	41	10	1	2019-07-20	0	1	2019/7/20 CRE肺克								1034905	2019-06-09	2019-07-22	43	0	0	0	1	2018-09-26	9	1	1	68	0	0	2	2019-07-10	2	1	2	2
1	肖鸾	2019-07-10	4	10	0.357143	1	1	1	0.285714	1	1	1	2019-07-08	2019-07-18	10	8	0	0	1										1015356	2019-07-08	2019-07-18	10	1	1	1	5	2018-05-14	13	1	2	30	0	1	2	2019-07-10	4	2	2	2,3
1	余文权	2019-06-17	4	28	1	2	2	4	1.42857	2	2	1	2019-06-07	2019-07-05	28	18	0	0	0										1041234	2019-06-07	2019-07-05	28	0	0	0	5	2019-02-14	4	0	2	26	0	1	1	2019-06-17	4	2	2	2,3
1	李优蓉	2019-06-05	2	39	2.78571	4	3	2	1.71429	3	3	1	2019-05-24	2019-07-02	15	3	1	2019-06-08	0										1029129	2019-05-24	2019-07-02	39	0	0	0	4	2018-10-07	7	1	2	50	0	1	2	2019-06-05	2	1	2	2,3
1	钱本盐	2019-06-05	5	26	0.742857	2	2	5	3	1	1	2	2019-05-15	2019-06-10	26	5	0	0	0										1056007	2019-05-15	2019-06-10	26	0	0	0	1	2019-05-15	0	0	2	48	0	1	1	2019-06-05	5	2	2	1,2,3
1	林锦同	2019-05-29	4	18	0.642857	2	2	2	0.428571	3	3	1	2019-05-26	2019-06-13	18	15	0	0	1										1057529	2019-05-26	2019-06-13	18	1	0	1	8	2019-05-13	0	0	2	73	0	0	1	2019-05-29	5	2	2	1,3
1	林娟	2019-05-28	1	24	3.42857	4	3	1	3.14286	4	4	2	2019-05-06	2019-05-30	23	1	1	2019-05-29	1						有利	1	2019-05-30		1044519	2019-05-06	2019-05-30	24	0	0	0	1	2019-01-04	4	0	1	29	0	1	2	2019-05-28	1	1	1	3
1	汪宝达	2019-05-22	1	28	4	4	3	1	3.85714	3	3	2	2019-04-25	2019-05-23	28	1	0	0	0										1053078	2019-04-25	2019-05-23	28	0	0	0	5	2019-04-28	0	0	2	60	0	0	2	2019-05-22	1	1	1	3
1	张清香	2019-05-22	6	25	0.595238	2	2	4	2.28571	2	2	2	2019-05-06	2019-05-31	16	0	1	2019-05-22	0	1	2019/5/25 CRE肺克								1048316	2019-05-06	2019-05-31	25	0	0	0	2	2019-03-24	1	0	2	55	0	1	2	2019-05-22	6	2	2	1,2,3
1	游精共	2019-05-20	2	24	1.71429	3	3	1	1.71429	4	4	1	2019-05-08	2019-06-01	24	12	0	0	0										1054872	2019-05-08	2019-06-01	24	0	0	0	1	2019-05-10	0	0	2	42	0	1	1	2019-05-20	2	1	2	3
1	曾玉娇	2019-05-16	6	27	0.642857	2	2	3	3.14286	1	1	2	2019-04-24	2019-05-21	22	0	1	2019-05-16	0	1	2019/5/13 嗜麦芽窄食单胞菌								1052944	2019-04-24	2019-05-21	27	0	0	0	1	2019-04-24	0	0	2	47	0	1	2	2019-05-16	6	2	2	1,2,3
1	连良德	2019-05-13	5	50	1.42857	2	2	1	0.714286	4	4	1	2019-05-08	2019-06-27	13	8	1	2019-05-21	0										970191	2019-05-08	2019-06-27	50	0	0	0	8	2017-09-11	20	1	2	40	0	1	1	2019-05-13	5	2	2	2,3
1	刘国增	2019-05-11	2	29	2.07143	3	3	2	3.57143	2	2	2	2019-04-16	2019-05-15	29	4	0	0	0										1051650	2019-04-16	2019-05-15	29	0	0	0	1	2019-02-10	3	0	2	67	0	0	1	2019-05-11	2	1	2	1,2
1	肖秋英	2019-05-11	5	25	0.714286	2	2	2	2.57143	3	3	2	2019-04-23	2019-05-18	20	2	1	2019-05-13	1							1	2019-05-17		1000915	2019-04-23	2019-05-18	25	0	0	0	1	2018-04-25	12	1	1	54	0	1	2	2019-05-11	5	2	2	1,2
1	林宝仪	2019-05-07	2	36	2.57143	4	3	2	4.42857	4	4	2	2019-04-06	2019-05-12	36	5	0	0	1							1	2019-04-06		748232	2019-04-06	2019-05-12	36	0	0	0	1	2019-01-01	4	0	2	13	1	1	2	2019-05-07	2	1	2	3
1	陈丰兴（随访跟前面不一致）	2019-05-01	1	13	1.85714	3	3	1	1.28571	2	2	1	2019-04-22	2019-05-05	13	4	0	0	0										1050674	2019-04-22	2019-05-05	13	1	1	1	5	2019-04-11	0	0	2	49	0	1	1	2019-05-01	1	1	1	3
1	干聆东	2019-04-30	11	44	0.571429	2	2	1	3.14286	2	2	2	2019-04-08	2019-05-22	22	0	1	2019-04-30	0										1050522	2019-04-08	2019-05-22	44	0	0	0	2	2019-04-02	0	0	2	52	0	1	2	2019-04-30	11	2	2	1,2
1	张碧湖(连续住院4次）	2019-04-30	2	128	9.14286	4	3	2	9.71429	1	1	2	2019-02-21	2019-06-29	128	60	0	0	1	0		1	2019-03-08		中等				1043653	2019-02-21	2019-06-29	128	0	0	0	1	2018-10-30	6	1	2	65	0	0	1	2019-04-30	1	1	1	3
1	周晶晶	2019-04-24	8	23	0.410714	1	1	3	1.14286	3	3	1	2019-04-16	2019-05-09	23	15	0	0	0	1	2019/4/16 CRE肺克				CRE败血症在筛查前出现，但是后续筛查阴性与血培养转阴是同步的	1	2019-04-17		1051780	2019-04-16	2019-05-09	23	0	0	0	1	2019-03-16	1	0	2	32	0	1	2	2019-04-24	6	2	2	1,2
1	陈秋	2019-04-22	9	20	0.31746	1	1	1	0.571429	4	4	1	2019-04-18	2019-05-08	20	16	0	0	0										1024154	2019-04-18	2019-05-08	20	0	0	1	1	2018-10-03	6	1	2	40	0	1	2	2019-04-22	9	2	2	1,2
1	黄内怀	2019-04-20	6	30	0.714286	2	2	4	2.71429	3	3	2	2019-04-01	2019-05-01	30	11	0	0	1										1049519	2019-04-01	2019-05-01	30	0	0	0	1	2019-03-25	0	0	2	70	0	0	1	2019-04-20	6	2	2	1,2,3
1	梁望（联系两次住院，费用注意）	2019-03-26	13	67	0.736264	2	2	3	3.28571	4	4	2	2019-03-03	2019-05-09	64	41	1	2019-05-06	1										1008124	2019-03-03	2019-05-09	67	0	0	0	1	2018-05-17	10	1	2	55	0	1	1	2019-03-26	13	2	2	1,2,3
1	宋涛	2019-03-21	2	20	1.42857	2	2	1	2.28571	3	3	2	2019-03-05	2019-03-25	20	4	0	0	0										969297	2019-03-05	2019-03-25	20	0	0	1	6	2017-10-19	17	1	2	33	0	1	1	2019-03-21	2	1	2	1,2
[truncated: 99 more columns]

## Sheet: 三组 的约登指数计算
三组分析
	检验统计a,b,c
	三组 连续性变量非参数检验	筛查前粒缺天数/天(0代表没有粒缺）	筛查前后24h小时内白细胞数	筛查前后24小时内粒细胞数（*10^9/L）	筛查前后24小时内白蛋白（g/L）	筛查前后24小时内CRP（mg/L) 缺失值 1000	筛查前后24小时内PCT(ng/L) 缺失值 1000	筛查24小时内IL-6 (ng/L) 缺失值 10000	住院天数/天	同次入院筛查总次数 （阳性组需补入或核对）	（筛查前）化疗疗程数/个	筛查24小时内体温	发病-筛查时长/月
	克鲁斯卡尔-沃利斯 H(K)	66.9985	13.6683	6.7862	47.8345	1.65807	11.7549	2.50631	105.329	180.452	7.68118	37.296	6.18643
	自由度	2	2	2	2	2	2	2	2	2	2	2	2
	渐近显著性	2.82785e-15	0.0010764	0.0336043	4.10089e-11	0.43647	0.00280196	0.285603	1.34296e-23	6.53616e-40	0.0214809	7.96655e-09	0.0453558
	a. 克鲁斯卡尔-沃利斯检验
	b. 分组变量：分组 1阳性CRE筛查阳性 2阴性CRE筛查阴性 未筛查3
	c. 由于内存不足，因此无法计算部分或全部精确显著性。
非参数检验有意义的连续性变量进行下一步的ROC分析
ROC约登指数
																				曲线的坐标								曲线的坐标					曲线的坐标						曲线的坐标						曲线的坐标
曲线的坐标																				检验结果变量	大于或等于此值时为正a	敏感度	1 - 特异性					检验结果变量: 住院天数	住院天数/天				检验结果变量: 同次入院筛查总次数	同次入院筛查总次数 （阳性组需补入或核对）					检验结果变量: （筛查前）化疗疗程数/个	（筛查前）化疗疗程数/个					检验结果变量: 筛查24小时内体温	筛查24小时内体温
检验结果变量: 筛查前粒缺天数/	筛查前粒缺天数/天(0代表没有粒缺）					曲线的坐标														筛查前后24小时内白蛋白（g/L）	21	1	1	0		0.301687		大于或等于此值时为正a	敏感度	1 - 特异性			大于或等于此值时为正a	敏感度	1 - 特异性				大于或等于此值时为正a	敏感度	1 - 特异性				大于或等于此值时为正a	敏感度	1 - 特异性
大于或等于此值时为正a	敏感度	1 - 特异性				检验结果变量: 白细胞数	筛查前后24h小时内白细胞数						曲线的坐标								22.85	1	0.987952	0.0120482	-0.0120482			1	1	1	0	0.439759	-1	1	1	0	0.596386		-1	1	1	0	0.204819		35	1	1	0	0.283133
-1	1	1	0	0.53012		大于或等于此值时为正a	敏感度	1 - 特异性					检验结果变量: 粒细胞数	筛查前后24小时内粒细胞数（*10^9/L）							23.95	0.973333	0.987952	-0.0146185	0.0146185			2.5	1	0.981928	0.0180723		0.5	1	0.5	0.5			0.5	0.939759	0.73494	0.204819			36.1	0.987952	0.993976	-0.0060241
0.5	0.722892	0.26506	0.457831			-0.99	1	1	0	0	0.319277		大于或等于此值时为正a	敏感度	1 - 特异性						24.3	0.946667	0.987952	-0.0412851	0.0412851			3.5	1	0.945783	0.0542169		1.5	0.891566	0.295181	0.596386			1.5	0.674699	0.638554	0.0361446			36.25	0.975904	0.945783	0.0301205
1.5	0.710843	0.180723	0.53012			0.02	0.975904	1	-0.0240964	0.0240964			-1	1	1	0	0	0.271084			24.6	0.946667	0.975904	-0.0292369	0.0292369			4.5	1	0.891566	0.108434		2.5	0.722892	0.253012	0.46988			2.5	0.590361	0.518072	0.0722892			36.35	0.975904	0.909639	0.0662651
2.5	0.626506	0.144578	0.481928			0.035	0.963855	0.993976	-0.0301205	0.0301205			0.005	0.975904	0.987952	-0.0120482	0.0120482				24.95	0.933333	0.975904	-0.0425703	0.0425703			5.5	1	0.831325	0.168675		3.5	0.650602	0.156627	0.493976			3.5	0.457831	0.39759	0.060241			36.45	0.975904	0.855422	0.120482
3.5	0.590361	0.126506	0.463855			0.045	0.951807	0.987952	-0.0361446	0.0361446			0.015	0.903614	0.96988	-0.0662651	0.0662651				25.65	0.92	0.975904	-0.0559036	0.0559036			6.5	1	0.777108	0.222892		4.5	0.493976	0.13253	0.361446			4.5	0.409639	0.289157	0.120482			36.55	0.939759	0.740964	0.198795
4.5	0.554217	0.0903614	0.463855			0.065	0.891566	0.987952	-0.0963855	0.0963855			0.025	0.86747	0.957831	-0.0903614	0.0903614				26.25	0.906667	0.975904	-0.0692369	0.0692369			7.5	1	0.740964	0.259036		5.5	0.421687	0.120482	0.301205			5.5	0.325301	0.198795	0.126506			36.65	0.86747	0.656627	0.210843
5.5	0.518072	0.0783133	0.439759			0.085	0.879518	0.987952	-0.108434	0.108434			0.035	0.831325	0.951807	-0.120482	0.120482				26.35	0.893333	0.975904	-0.0825703	0.0825703			8.5	1	0.686747	0.313253		6.5	0.313253	0.0903614	0.222892			6.5	0.277108	0.156627	0.120482			36.75	0.831325	0.614458	0.216867
6.5	0.493976	0.0662651	0.427711			0.095	0.855422	0.987952	-0.13253	0.13253			0.045	0.783133	0.933735	-0.150602	0.150602				26.5	0.866667	0.975904	-0.109237	0.109237			9.5	1	0.650602	0.349398		7.5	0.277108	0.0903614	0.186747			7.5	0.240964	0.126506	0.114458			36.85	0.746988	0.518072	0.228916
7.5	0.481928	0.0542169	0.427711			0.105	0.843373	0.987952	-0.144578	0.144578			0.055	0.746988	0.921687	-0.174699	0.174699				26.7	0.853333	0.975904	-0.12257	0.12257			10.5	0.987952	0.63253	0.355422		8.5	0.277108	0.0722892	0.204819			8.5	0.192771	0.0963855	0.0963855			36.95	0.698795	0.415663	0.283133
8.5	0.445783	0.0421687	0.403614			0.12	0.843373	0.981928	-0.138554	0.138554			0.065	0.722892	0.915663	-0.192771	0.192771				26.9	0.84	0.975904	-0.135904	0.135904			11.5	0.987952	0.596386	0.391566		10	0.204819	0.0542169	0.150602			9.5	0.13253	0.0843373	0.0481928			37.05	0.614458	0.361446	0.253012
9.5	0.421687	0.0361446	0.385542			0.17	0.831325	0.981928	-0.150602	0.150602			0.075	0.698795	0.915663	-0.216867	0.216867				27.3	0.826667	0.963855	-0.137189	0.137189			12.5	0.987952	0.578313	0.409639		11.5	0.168675	0.0421687	0.126506			10.5	0.120482	0.0783133	0.0421687			37.15	0.566265	0.319277	0.246988
10.5	0.39759	0.0361446	0.361446			0.22	0.807229	0.981928	-0.174699	0.174699			0.09	0.674699	0.915663	-0.240964	0.240964				27.7	0.826667	0.951807	-0.125141	0.125141			13.5	0.951807	0.572289	0.379518		12.5	0.13253	0.0301205	0.10241			11.5	0.0843373	0.0542169	0.0301205			37.25	0.518072	0.301205	0.216867
11.5	0.349398	0.0361446	0.313253			0.25	0.807229	0.975904	-0.168675	0.168675			0.11	0.662651	0.915663	-0.253012	0.253012				27.85	0.813333	0.951807	-0.138474	0.138474			14.5	0.951807	0.548193	0.403614		13.5	0.120482	0.0301205	0.0903614			12.5	0.0722892	0.0481928	0.0240964			37.35	0.493976	0.289157	0.204819
12.5	0.349398	0.0301205	0.319277			0.285	0.807229	0.96988	-0.162651	0.162651			0.125	0.650602	0.909639	-0.259036	0.259036				27.95	0.8	0.951807	-0.151807	0.151807			15.5	0.951807	0.536145	0.415663		14.5	0.120482	0.0180723	0.10241			13.5	0.0722892	0.0361446	0.0361446			37.45	0.481928	0.253012	0.228916
13.5	0.301205	0.0301205	0.271084			0.315	0.795181	0.96988	-0.174699	0.174699			0.135	0.638554	0.89759	-0.259036	0.259036				28.05	0.786667	0.951807	-0.165141	0.165141			16.5	0.951807	0.524096	0.427711		15.5	0.0963855	0.0180723	0.0783133			14.5	0.060241	0.0361446	0.0240964			37.55	0.445783	0.240964	0.204819
14.5	0.277108	0.0301205	0.246988			0.34	0.795181	0.963855	-0.168675	0.168675			0.15	0.638554	0.885542	-0.246988	0.246988				28.25	0.773333	0.939759	-0.166426	0.166426			17.5	0.951807	0.512048	0.439759		16.5	0.0843373	0.0180723	0.0662651			15.5	0.060241	0.0240964	0.0361446			37.65	0.445783	0.228916	0.216867
15.5	0.26506	0.0240964	0.240964			0.355	0.795181	0.951807	-0.156627	0.156627			0.165	0.638554	0.879518	-0.240964	0.240964				28.45	0.76	0.939759	-0.179759	0.179759			18.5	0.927711	0.493976	0.433735		17.5	0.0722892	0.0120482	0.060241			16.5	0.0361446	0.0120482	0.0240964			37.75	0.445783	0.210843	0.23494
16.5	0.240964	0.0240964	0.216867			0.38	0.783133	0.951807	-0.168675	0.168675			0.19	0.626506	0.873494	-0.246988	0.246988				28.55	0.746667	0.939759	-0.193092	0.193092			19.5	0.927711	0.487952	0.439759		20	0.060241	0.0060241	0.0542169			19	0.0240964	0.0120482	0.0120482			37.85	0.409639	0.204819	0.204819
17.5	0.180723	0.0240964	0.156627			0.42	0.771084	0.951807	-0.180723	0.180723			0.215	0.60241	0.873494	-0.271084	0.271084				28.65	0.733333	0.939759	-0.206426	0.206426			20.5	0.86747	0.457831	0.409639		22.5	0.0361446	0.0060241	0.0301205			21.5	0	0.0120482	-0.0120482			37.95	0.39759	0.186747	0.210843
18.5	0.168675	0.0240964	0.144578			0.445	0.771084	0.945783	-0.174699	0.174699			0.225	0.60241	0.861446	-0.259036	0.259036				28.8	0.733333	0.927711	-0.194378	0.194378			21.5	0.855422	0.421687	0.433735		23.5	0.0240964	0.0060241	0.0180723			31.5	0	0.0060241	-0.0060241			38.05	0.361446	0.180723	0.180723
20	0.156627	0.0240964	0.13253			0.46	0.771084	0.939759	-0.168675	0.168675			0.235	0.590361	0.855422	-0.26506	0.26506				29	0.72	0.927711	-0.207711	0.207711			22.5	0.843373	0.415663	0.427711		24.5	0.0120482	0.0060241	0.0060241			42	0	0	0			38.15	0.361446	0.168675	0.192771
21.5	0.144578	0.0180723	0.126506			0.48	0.771084	0.933735	-0.162651	0.162651			0.245	0.590361	0.849398	-0.259036	0.259036				29.25	0.706667	0.927711	-0.221044	0.221044			23.5	0.819277	0.385542	0.433735		27.5	0.0120482	0	0.0120482			检验结果变量 （筛查前）化疗疗程数/个 至少有一个在正实际状态组与负实际状态组之间的绑定值。						38.25	0.361446	0.150602	0.210843
22.5	0.13253	0.0120482	0.120482			0.5	0.759036	0.927711	-0.168675	0.168675			0.255	0.590361	0.843373	-0.253012	0.253012				29.45	0.693333	0.927711	-0.234378	0.234378			24.5	0.771084	0.349398	0.421687		31	0	0	0			a. 最小分界值为最小实测检验值减 1，最大分界值为最大实测检验值加 1。所有其他分界值均为两个连续的有序实测检验值的平均值。						38.35	0.337349	0.114458	0.222892
23.5	0.0963855	0.0060241	0.0903614			0.515	0.759036	0.915663	-0.156627	0.156627			0.265	0.590361	0.837349	-0.246988	0.246988				29.55	0.693333	0.915663	-0.222329	0.222329			25.5	0.73494	0.331325	0.403614		检验结果变量 同次入院筛查总次数 （阳性组需补入或核对） 至少有一个在正实际状态组与负实际状态组之间的绑定值。												38.45	0.301205	0.108434	0.192771
26.5	0.0843373	0.0060241	0.0783133			0.535	0.746988	0.909639	-0.162651	0.162651			0.275	0.578313	0.825301	-0.246988	0.246988				29.75	0.68	0.903614	-0.223614	0.223614			26.5	0.710843	0.325301	0.385542		a. 最小分界值为最小实测检验值减 1，最大分界值为最大实测检验值加 1。所有其他分界值均为两个连续的有序实测检验值的平均值。												38.55	0.26506	0.0963855	0.168675
31	0.0722892	0.0060241	0.0662651			0.57	0.73494	0.903614	-0.168675	0.168675			0.285	0.578313	0.819277	-0.240964	0.240964				30.1	0.666667	0.903614	-0.236948	0.236948			27.5	0.698795	0.307229	0.391566														38.65	0.240964	0.0963855	0.144578
34	0.060241	0	0.060241			0.595	0.722892	0.89759	-0.174699	0.174699			0.295	0.578313	0.813253	-0.23494	0.23494				30.35	0.64	0.903614	-0.263614	0.263614			28.5	0.650602	0.283133	0.36747														38.75	0.192771	0.0843373	0.108434
35.5	0.0481928	0	0.0481928			0.61	0.710843	0.89759	-0.186747	0.186747			0.305	0.566265	0.813253	-0.246988	0.246988				30.45	0.626667	0.903614	-0.276948	0.276948			29.5	0.626506	0.26506	0.361446														38.85	0.180723	0.0722892	0.108434
36.5	0.0361446	0	0.0361446			0.64	0.698795	0.891566	-0.192771	0.192771			0.32	0.566265	0.807229	-0.240964	0.240964				30.55	0.613333	0.903614	-0.290281	0.290281			30.5	0.60241	0.26506	0.337349														38.95	0.13253	0.0542169	0.0783133
39	0.0240964	0	0.0240964			0.665	0.698795	0.885542	-0.186747	0.186747			0.34	0.554217	0.807229	-0.253012	0.253012				30.65	0.613333	0.879518	-0.266185	0.266185			31.5	0.60241	0.246988	0.355422														39.05	0.108434	0.0361446	0.0722892
45.5	0.0120482	0	0.0120482			0.675	0.686747	0.885542	-0.198795	0.198795			0.365	0.542169	0.801205	-0.259036	0.259036				30.75	0.586667	0.879518	-0.292851	0.292851			32.5	0.566265	0.23494	0.331325														39.15	0.0963855	0.0301205	0.0662651
51	0	0	0			0.69	0.674699	0.885542	-0.210843	0.210843			0.39	0.542169	0.795181	-0.253012	0.253012				30.95	0.586667	0.855422	-0.268755	0.268755			33.5	0.542169	0.228916	0.313253														39.25	0.0722892	0.0301205	0.0421687
检验结果变量 筛查前粒缺天数/天(0代表没有粒缺） 至少有一个在正实际状态组与负实际状态组之间的绑定值。						0.71	0.662651	0.885542	-0.222892	0.222892			0.415	0.53012	0.789157	-0.259036	0.259036				31.3	0.573333	0.855422	-0.282088	0.282088			34.5	0.506024	0.210843	0.295181														39.35	0.0722892	0.0240964	0.0481928
a. 最小分界值为最小实测检验值减 1，最大分界值为最大实测检验值加 1。所有其他分界值均为两个连续的有序实测检验值的平均值。						0.745	0.650602	0.885542	-0.23494	0.23494			0.435	0.53012	0.783133	-0.253012	0.253012				31.6	0.56	0.843373	-0.283373	0.283373			35.5	0.506024	0.180723	0.325301														39.45	0.0722892	0.0180723	0.0542169
						0.775	0.638554	0.879518	-0.240964	0.240964			0.47	0.518072	0.783133	-0.26506	0.26506				31.75	0.546667	0.831325	-0.284659	0.284659			36.5	0.481928	0.162651	0.319277														39.55	0.0481928	0.0120482	0.0361446
						0.785	0.626506	0.873494	-0.246988	0.246988			0.505	0.518072	0.777108	-0.259036	0.259036				31.9	0.546667	0.819277	-0.27261	0.27261			37.5	0.46988	0.156627	0.313253														39.65	0.0481928	0.0060241	0.0421687
						0.875	0.614458	0.873494	-0.259036	0.259036			0.53	0.518072	0.771084	-0.253012	0.253012				32.1	0.533333	0.807229	-0.273896	0.273896			38.5	0.46988	0.150602	0.319277														39.95	0.0481928	0	0.0481928
						0.965	0.614458	0.86747	-0.253012	0.253012			0.58	0.518072	0.753012	-0.23494	0.23494				32.25	0.533333	0.783133	-0.249799	0.249799			39.5	0.445783	0.144578	0.301205														40.5	0.0361446	0	0.0361446
						0.975	0.614458	0.861446	-0.246988	0.246988			0.62	0.518072	0.740964	-0.222892	0.222892				32.35	0.533333	0.759036	-0.225703	0.225703			40.5	0.421687	0.138554	0.283133														41.05	0.0240964	0	0.0240964
						0.985	0.60241	0.861446	-0.259036	0.259036			0.65	0.518072	0.73494	-0.216867	0.216867				32.55	0.52	0.759036	-0.239036	0.239036			41.5	0.409639	0.138554	0.271084														41.65	0.0120482	0	0.0120482
						1.01	0.590361	0.861446	-0.271084	0.271084			0.715	0.518072	0.728916	-0.210843	0.210843				32.75	0.506667	0.759036	-0.252369	0.252369			42.5	0.385542	0.138554	0.246988														43	0	0	0
						1.035	0.590361	0.855422	-0.26506	0.26506			0.77	0.518072	0.722892	-0.204819	0.204819				32.85	0.506667	0.73494	-0.228273	0.228273			43.5	0.361446	0.138554	0.222892														检验结果变量 筛查24小时内体温 至少有一个在正实际状态组与负实际状态组之间的绑定值。
						1.055	0.578313	0.849398	-0.271084	0.271084			0.795	0.518072	0.716867	-0.198795	0.198795				32.95	0.493333	0.722892	-0.229558	0.229558			44.5	0.337349	0.138554	0.198795														a. 最小分界值为最小实测检验值减 1，最大分界值为最大实测检验值加 1。所有其他分界值均为两个连续的有序实测检验值的平均值。
						1.085	0.578313	0.843373	-0.26506	0.26506			0.825	0.506024	0.710843	-0.204819	0.204819				33.1	0.48	0.722892	-0.242892	0.242892			45.5	0.325301	0.126506	0.198795
						1.115	0.566265	0.843373	-0.277108	0.277108			0.875	0.506024	0.698795	-0.192771	0.192771				33.25	0.453333	0.722892	-0.269558	0.269558			46.5	0.325301	0.120482	0.204819
						1.15	0.554217	0.843373	-0.289157	0.289157			0.915	0.506024	0.686747	-0.180723	0.180723				33.35	0.426667	0.722892	-0.296225	0.296225			48	0.313253	0.120482	0.192771
						1.175	0.542169	0.837349	-0.295181	0.295181			0.925	0.506024	0.674699	-0.168675	0.168675				33.45	0.426667	0.710843	-0.284177	0.284177			49.5	0.301205	0.10241	0.198795
						1.185	0.53012	0.837349	-0.307229	0.307229			0.96	0.493976	0.662651	-0.168675	0.168675				33.55	0.426667	0.686747	-0.26008	0.26008			50.5	0.277108	0.0963855	0.180723
						1.205	0.53012	0.831325	-0.301205	0.301205			1	0.481928	0.662651	-0.180723	0.180723				33.65	0.426667	0.674699	-0.248032	0.248032			51.5	0.277108	0.0843373	0.192771
						1.245	0.53012	0.819277	-0.289157	0.289157			1.02	0.481928	0.656627	-0.174699	0.174699				33.75	0.426667	0.662651	-0.235984	0.235984			52.5	0.26506	0.0843373	0.180723
						1.29	0.53012	0.813253	-0.283133	0.283133			1.035	0.46988	0.656627	-0.186747	0.186747				33.85	0.426667	0.650602	-0.223936	0.223936			53.5	0.26506	0.0722892	0.192771
						1.325	0.518072	0.813253	-0.295181	0.295181			1.065	0.457831	0.656627	-0.198795	0.198795				34	0.426667	0.638554	-0.211888	0.211888			54.5	0.240964	0.0722892	0.168675
						1.355	0.506024	0.813253	-0.307229	0.307229			1.145	0.457831	0.644578	-0.186747	0.186747				34.15	0.413333	0.638554	-0.225221	0.225221			55.5	0.204819	0.060241	0.144578
						1.38	0.506024	0.807229	-0.301205	0.301205			1.23	0.457831	0.638554	-0.180723	0.180723				34.4	0.4	0.638554	-0.238554	0.238554			56.5	0.192771	0.060241	0.13253
						1.395	0.506024	0.801205	-0.295181	0.295181			1.275	0.457831	0.63253	-0.174699	0.174699				34.65	0.386667	0.638554	-0.251888	0.251888			58	0.192771	0.0542169	0.138554
						1.435	0.493976	0.801205	-0.307229	0.307229			1.31	0.445783	0.626506	-0.180723	0.180723				34.75	0.36	0.638554	-0.278554	0.278554			59.5	0.192771	0.0421687	0.150602
						1.51	0.481928	0.801205	-0.319277	0.319277			1.34	0.445783	0.620482	-0.174699	0.174699				34.85	0.346667	0.626506	-0.279839	0.279839			60.5	0.192771	0.0180723	0.174699
						1.59	0.481928	0.795181	-0.313253	0.313253			1.39	0.445783	0.614458	-0.168675	0.168675				35.05	0.346667	0.614458	-0.267791	0.267791			62	0.156627	0.0180723	0.138554
						1.645	0.481928	0.789157	-0.307229	0.307229			1.445	0.445783	0.608434	-0.162651	0.162651				35.25	0.32	0.60241	-0.28241	0.28241			63.5	0.144578	0.0180723	0.126506
						1.675	0.481928	0.783133	-0.301205	0.301205			1.47	0.445783	0.60241	-0.156627	0.156627				35.35	0.32	0.590361	-0.270361	0.270361			64.5	0.13253	0.0180723	0.114458
						1.705	0.481928	0.777108	-0.295181	0.295181			1.495	0.445783	0.596386	-0.150602	0.150602				35.6	0.32	0.578313	-0.258313	0.258313			66	0.120482	0.0180723	0.10241
						1.75	0.481928	0.771084	-0.289157	0.289157			1.515	0.445783	0.590361	-0.144578	0.144578				35.85	0.32	0.566265	-0.246265	0.246265			68	0.0963855	0.0180723	0.0783133
						1.81	0.481928	0.76506	-0.283133	0.283133			1.545	0.433735	0.590361	-0.156627	0.156627				35.95	0.32	0.542169	-0.222169	0.222169			69.5	0.0963855	0.0120482	0.0843373
						1.845	0.481928	0.759036	-0.277108	0.277108			1.58	0.433735	0.578313	-0.144578	0.144578				36.05	0.32	0.53012	-0.21012	0.21012			71.5	0.0843373	0.0120482	0.0722892
						1.855	0.481928	0.753012	-0.271084	0.271084			1.595	0.433735	0.572289	-0.138554	0.138554				36.2	0.293333	0.53012	-0.236787	0.236787			75	0.0843373	0.0060241	0.0783133
						1.87	0.481928	0.746988	-0.26506	0.26506			1.605	0.421687	0.566265	-0.144578	0.144578				36.35	0.28	0.53012	-0.25012	0.25012			80.5	0.060241	0.0060241	0.0542169
						1.92	0.481928	0.740964	-0.259036	0.259036			1.625	0.421687	0.554217	-0.13253	0.13253				36.5	0.28	0.518072	-0.238072	0.238072			90	0.0481928	0.0060241	0.0421687
						1.99	0.481928	0.73494	-0.253012	0.253012			1.65	0.409639	0.548193	-0.138554	0.138554				36.7	0.253333	0.506024	-0.252691	0.252691			99.5	0.0361446	0.0060241	0.0301205
						2.055	0.481928	0.728916	-0.246988	0.246988			1.67	0.409639	0.542169	-0.13253	0.13253				36.85	0.24	0.506024	-0.266024	0.266024			105	0.0361446	0	0.0361446
						2.1	0.481928	0.722892	-0.240964	0.240964			1.69	0.409639	0.536145	-0.126506	0.126506				36.95	0.226667	0.506024	-0.279357	0.279357			117.5	0.0240964	0	0.0240964
						2.155	0.481928	0.710843	-0.228916	0.228916			1.71	0.39759	0.536145	-0.138554	0.138554				37.05	0.226667	0.493976	-0.267309	0.267309			209	0.0120482	0	0.0120482
						2.275	0.481928	0.704819	-0.222892	0.222892			1.73	0.39759	0.53012	-0.13253	0.13253				37.2	0.226667	0.46988	-0.243213	0.243213			291	0	0	0
						2.355	0.46988	0.704819	-0.23494	0.23494			1.76	0.39759	0.524096	-0.126506	0.126506				37.35	0.213333	0.46988	-0.256546	0.256546			检验结果变量 住院天数/天 至少有一个在正实际状态组与负实际状态组之间的绑定值。
						2.37	0.46988	0.698795	-0.228916	0.228916			1.81	0.39759	0.512048	-0.114458	0.114458				37.45	0.173333	0.457831	-0.284498	0.284498			a. 最小分界值为最小实测检验值减 1，最大分界值为最大实测检验值加 1。所有其他分界值均为两个连续的有序实测检验值的平均值。
						2.39	0.457831	0.698795	-0.240964	0.240964			1.865	0.39759	0.506024	-0.108434	0.108434				37.6	0.173333	0.445783	-0.27245	0.27245
						2.405	0.457831	0.692771	-0.23494	0.23494			1.92	0.385542	0.5	-0.114458	0.114458				37.75	0.146667	0.421687	-0.27502	0.27502
						2.425	0.445783	0.692771	-0.246988	0.246988			1.965	0.385542	0.493976	-0.108434	0.108434				37.85	0.12	0.421687	-0.301687	0.301687
						2.445	0.433735	0.686747	-0.253012	0.253012			1.995	0.385542	0.487952	-0.10241	0.10241				37.95	0.12	0.409639	-0.289639	0.289639
						2.48	0.433735	0.680723	-0.246988	0.246988			2.03	0.385542	0.481928	-0.0963855	0.0963855				38.05	0.12	0.39759	-0.27759	0.27759
						2.515	0.433735	0.674699	-0.240964	0.240964			2.06	0.385542	0.475904	-0.0903614	0.0903614				38.15	0.12	0.385542	-0.265542	0.265542
						2.525	0.433735	0.668675	-0.23494	0.23494			2.075	0.373494	0.475904	-0.10241	0.10241				38.25	0.12	0.361446	-0.241446	0.241446
						2.625	0.433735	0.662651	-0.228916	0.228916			2.09	0.373494	0.46988	-0.0963855	0.0963855				38.4	0.12	0.337349	-0.217349	0.217349
						2.74	0.421687	0.662651	-0.240964	0.240964			2.12	0.373494	0.463855	-0.0903614	0.0903614				38.55	0.12	0.325301	-0.205301	0.205301
						2.765	0.421687	0.656627	-0.23494	0.23494			2.155	0.373494	0.457831	-0.0843373	0.0843373				38.65	0.12	0.313253	-0.193253	0.193253
						2.785	0.421687	0.650602	-0.228916	0.228916			2.175	0.361446	0.451807	-0.0903614	0.0903614				38.75	0.12	0.301205	-0.181205	0.181205
						2.81	0.421687	0.644578	-0.222892	0.222892			2.195	0.361446	0.445783	-0.0843373	0.0843373				38.85	0.12	0.289157	-0.169157	0.169157
						2.825	0.421687	0.638554	-0.216867	0.216867			2.255	0.361446	0.439759	-0.0783133	0.0783133				38.95	0.106667	0.289157	-0.18249	0.18249
						2.855	0.421687	0.63253	-0.210843	0.210843			2.305	0.361446	0.433735	-0.0722892	0.0722892				39.1	0.106667	0.26506	-0.158394	0.158394
						2.94	0.421687	0.626506	-0.204819	0.204819			2.325	0.361446	0.421687	-0.060241	0.060241				39.25	0.106667	0.253012	-0.146345	0.146345
						3.035	0.421687	0.620482	-0.198795	0.198795			2.345	0.361446	0.415663	-0.0542169	0.0542169				39.4	0.0933333	0.240964	-0.147631	0.147631
						3.095	0.421687	0.614458	-0.192771	0.192771			2.405	0.361446	0.409639	-0.0481928	0.0481928				39.55	0.0933333	0.228916	-0.135582	0.135582
						3.15	0.421687	0.608434	-0.186747	0.186747			2.47	0.361446	0.403614	-0.0421687	0.0421687				39.65	0.08	0.216867	-0.136867	0.136867
						3.185	0.409639	0.608434	-0.198795	0.198795			2.49	0.349398	0.391566	-0.0421687	0.0421687				39.75	0.0666667	0.204819	-0.138153	0.138153
						3.195	0.409639	0.60241	-0.192771	0.192771			2.505	0.349398	0.385542	-0.0361446	0.0361446				39.95	0.0666667	0.180723	-0.114056	0.114056
						3.215	0.409639	0.596386	-0.186747	0.186747			2.525	0.349398	0.379518	-0.0301205	0.0301205				40.15	0.0533333	0.168675	-0.115341	0.115341
						3.245	0.409639	0.578313	-0.168675	0.168675			2.55	0.349398	0.373494	-0.0240964	0.0240964				40.3	0.0533333	0.156627	-0.103293	0.103293
						3.35	0.39759	0.578313	-0.180723	0.180723			2.57	0.349398	0.36747	-0.0180723	0.0180723				40.5	0.0533333	0.144578	-0.091245	0.091245
						3.445	0.39759	0.572289	-0.174699	0.174699			2.585	0.349398	0.361446	-0.0120482	0.0120482				40.75	0.0533333	0.13253	-0.0791968	0.0791968
						3.455	0.39759	0.566265	-0.168675	0.168675			2.61	0.349398	0.355422	-0.0060241	0.0060241				41.6	0.0266667	0.13253	-0.105863	0.105863
						3.505	0.385542	0.566265	-0.180723	0.180723			2.645	0.337349	0.355422	-0.0180723	0.0180723				42.5	0.0266667	0.120482	-0.0938153	0.0938153
						3.555	0.385542	0.560241	-0.174699	0.174699			2.68	0.337349	0.349398	-0.0120482	0.0120482				42.85	0.0133333	0.120482	-0.107149	0.107149
						3.565	0.373494	0.560241	-0.186747	0.186747			2.705	0.337349	0.343373	-0.0060241	0.0060241				43.2	0.0133333	0.108434	-0.0951004	0.0951004
						3.585	0.361446	0.554217	-0.192771	0.192771			2.725	0.325301	0.343373	-0.0180723	0.0180723				43.6	0.0133333	0.0963855	-0.0830522	0.0830522
						3.635	0.349398	0.554217	-0.204819	0.204819			2.745	0.313253	0.337349	-0.0240964	0.0240964				43.95	0.0133333	0.0843373	-0.071004	0.071004
						3.68	0.349398	0.548193	-0.198795	0.198795			2.775	0.313253	0.331325	-0.0180723	0.0180723				44.4	0.0133333	0.0722892	-0.0589558	0.0589558
						3.715	0.349398	0.542169	-0.192771	0.192771			2.82	0.313253	0.325301	-0.0120482	0.0120482				45.15	0.0133333	0.060241	-0.0469076	0.0469076
						3.755	0.337349	0.536145	-0.198795	0.198795			2.885	0.301205	0.325301	-0.0240964	0.0240964				45.65	0.0133333	0.0481928	-0.0348594	0.0348594
						3.78	0.337349	0.53012	-0.192771	0.192771			2.97	0.289157	0.325301	-0.0361446	0.0361446				45.75	0.0133333	0.0361446	-0.0228112	0.0228112
						3.795	0.337349	0.524096	-0.186747	0.186747			3.015	0.289157	0.319277	-0.0301205	0.0301205				48.85	0.0133333	0.0240964	-0.0107631	0.0107631
						3.805	0.337349	0.518072	-0.180723	0.180723			3.035	0.289157	0.313253	-0.0240964	0.0240964				53.025	0	0.0240964	-0.0240964	0.0240964
						3.825	0.325301	0.518072	-0.192771	0.192771			3.09	0.277108	0.313253	-0.0361446	0.0361446				55.075	0	0.0120482	-0.0120482	0.0120482
						3.875	0.325301	0.512048	-0.186747	0.186747			3.135	0.277108	0.307229	-0.0301205	0.0301205				57	0	0	0		0.262169
						3.94	0.325301	0.506024	-0.180723	0.180723			3.145	0.277108	0.301205	-0.0240964	0.0240964			筛查前后24小时内PCT(ng/L) 缺失值 1000	-0.99	1	1	0
						3.985	0.325301	0.5	-0.174699	0.174699			3.185	0.277108	0.295181	-0.0180723	0.0180723				0.0155	1	0.987952	0.0120482
						4.025	0.325301	0.493976	-0.168675	0.168675			3.23	0.277108	0.289157	-0.0120482	0.0120482				0.0245	1	0.975904	0.0240964
						4.08	0.313253	0.487952	-0.174699	0.174699			3.25	0.26506	0.283133	-0.0180723	0.0180723				0.0285	1	0.963855	0.0361446
						4.125	0.301205	0.487952	-0.186747	0.186747			3.265	0.26506	0.277108	-0.0120482	0.0120482				0.03	0.986667	0.963855	0.0228112
						4.16	0.301205	0.481928	-0.180723	0.180723			3.285	0.26506	0.26506	0	0				0.0315	0.986667	0.951807	0.0348594
						4.185	0.301205	0.475904	-0.174699	0.174699			3.305	0.253012	0.26506	-0.0120482	0.0120482				0.033	0.986667	0.939759	0.0469076
						4.195	0.301205	0.46988	-0.168675	0.168675			3.325	0.253012	0.259036	-0.0060241	0.0060241				0.035	0.986667	0.927711	0.0589558
						4.22	0.301205	0.463855	-0.162651	0.162651			3.37	0.253012	0.253012	0	0				0.0365	0.986667	0.915663	0.071004
						4.335	0.301205	0.451807	-0.150602	0.150602			3.445	0.253012	0.246988	0.0060241	0.0060241				0.038	0.986667	0.903614	0.0830522
						4.45	0.301205	0.439759	-0.138554	0.138554			3.52	0.253012	0.240964	0.0120482	0.0120482				0.0395	0.986667	0.891566	0.0951004
						4.475	0.289157	0.439759	-0.150602	0.150602			3.57	0.253012	0.23494	0.0180723	0.0180723				0.0405	0.986667	0.879518	0.107149
						4.49	0.289157	0.433735	-0.144578	0.144578			3.605	0.240964	0.23494	0.0060241	0.0060241				0.0415	0.973333	0.879518	0.0938153
						4.505	0.289157	0.427711	-0.138554	0.138554			3.64	0.240964	0.228916	0.0120482	0.0120482				0.044	0.96	0.879518	0.0804819
						4.52	0.289157	0.421687	-0.13253	0.13253			3.7	0.240964	0.222892	0.0180723	0.0180723				0.0475	0.96	0.86747	0.0925301
						4.55	0.277108	0.415663	-0.138554	0.138554			3.765	0.240964	0.216867	0.0240964	0.0240964				0.05	0.96	0.843373	0.116627
						4.64	0.277108	0.409639	-0.13253	0.13253			3.805	0.228916	0.216867	0.0120482	0.0120482				0.0515	0.96	0.831325	0.128675
						4.72	0.277108	0.403614	-0.126506	0.126506			3.84	0.228916	0.210843	0.0180723	0.0180723				0.0525	0.96	0.807229	0.152771
						4.735	0.277108	0.39759	-0.120482	0.120482			3.885	0.228916	0.204819	0.0240964	0.0240964				0.054	0.946667	0.807229	0.139438
						4.755	0.26506	0.39759	-0.13253	0.13253			3.955	0.216867	0.204819	0.0120482	0.0120482				0.056	0.946667	0.795181	0.151486
						4.795	0.26506	0.391566	-0.126506	0.126506			4.02	0.216867	0.198795	0.0180723	0.0180723				0.0575	0.946667	0.783133	0.163534
						4.83	0.26506	0.385542	-0.120482	0.120482			4.08	0.204819	0.198795	0.0060241	0.0060241				0.0595	0.933333	0.771084	0.162249
						4.865	0.26506	0.373494	-0.108434	0.108434			4.125	0.204819	0.192771	0.0120482	0.0120482				0.062	0.933333	0.746988	0.186345
						4.915	0.26506	0.36747	-0.10241	0.10241			4.15	0.192771	0.180723	0.0120482	0.0120482				0.064	0.933333	0.73494	0.198394
						4.955	0.253012	0.361446	-0.108434	0.108434			4.26	0.192771	0.174699	0.0180723	0.0180723				0.0655	0.933333	0.722892	0.210442
						4.98	0.253012	0.355422	-0.10241	0.10241			4.395	0.192771	0.168675	0.0240964	0.0240964				0.0665	0.933333	0.710843	0.22249
						4.995	0.253012	0.349398	-0.0963855	0.0963855			4.445	0.192771	0.156627	0.0361446	0.0361446				0.0685	0.92	0.698795	0.221205
						5.015	0.240964	0.349398	-0.108434	0.108434			4.485	0.192771	0.150602	0.0421687	0.0421687				0.074	0.92	0.686747	0.233253
						5.075	0.240964	0.343373	-0.10241	0.10241			4.535	0.192771	0.144578	0.0481928	0.0481928				0.08	0.906667	0.674699	0.231968
						5.125	0.240964	0.331325	-0.0903614	0.0903614			4.59	0.192771	0.138554	0.0542169	0.0542169				0.0825	0.893333	0.674699	0.218635
						5.165	0.240964	0.325301	-0.0843373	0.0843373			4.64	0.192771	0.13253	0.060241	0.060241				0.084	0.88	0.662651	0.217349
						5.265	0.240964	0.319277	-0.0783133	0.0783133			4.69	0.180723	0.13253	0.0481928	0.0481928				0.0875	0.88	0.650602	0.229398
						5.365	0.240964	0.313253	-0.0722892	0.0722892			4.785	0.180723	0.126506	0.0542169	0.0542169				0.0915	0.853333	0.650602	0.202731
						5.41	0.240964	0.307229	-0.0662651	0.0662651			4.92	0.180723	0.120482	0.060241	0.060241				0.0935	0.84	0.650602	0.189398
						5.455	0.240964	0.301205	-0.060241	0.060241			5.045	0.180723	0.114458	0.0662651	0.0662651				0.095	0.84	0.614458	0.225542
						5.515	0.240964	0.295181	-0.0542169	0.0542169			5.11	0.168675	0.114458	0.0542169	0.0542169				0.0965	0.84	0.60241	0.23759
						5.545	0.240964	0.289157	-0.0481928	0.0481928			5.18	0.168675	0.108434	0.060241	0.060241				0.0985	0.826667	0.60241	0.224257
						5.555	0.240964	0.277108	-0.0361446	0.0361446			5.285	0.156627	0.108434	0.0481928	0.0481928				0.1015	0.813333	0.60241	0.210924
						5.64	0.240964	0.271084	-0.0301205	0.0301205			5.4	0.156627	0.10241	0.0542169	0.0542169				0.1045	0.813333	0.590361	0.222972
						5.77	0.240964	0.26506	-0.0240964	0.0240964			5.475	0.156627	0.0963855	0.060241	0.060241				0.1075	0.813333	0.578313	0.23502
						5.865	0.240964	0.259036	-0.0180723	0.0180723			5.495	0.144578	0.0963855	0.0481928	0.0481928				0.1105	0.813333	0.566265	0.247068
						5.965	0.240964	0.253012	-0.0120482	0.0120482			5.555	0.13253	0.0963855	0.0361446	0.0361446				0.113	0.786667	0.566265	0.220402
						6.06	0.240964	0.240964	0	0			5.755	0.13253	0.0843373	0.0481928	0.0481928				0.115	0.773333	0.566265	0.207068
						6.105	0.228916	0.240964	-0.0120482	0.0120482			5.935	0.13253	0.0783133	0.0542169	0.0542169				0.117	0.773333	0.554217	0.219116
						6.13	0.228916	0.23494	-0.0060241	0.0060241			6.095	0.13253	0.0722892	0.060241	0.060241				0.1185	0.773333	0.542169	0.231165
						6.16	0.216867	0.23494	-0.0180723	0.0180723			6.335	0.120482	0.0722892	0.0481928	0.0481928				0.12	0.76	0.542169	0.217831
						6.205	0.216867	0.228916	-0.0120482	0.0120482			6.505	0.108434	0.0722892	0.0361446	0.0361446				0.122	0.746667	0.542169	0.204498
						6.255	0.216867	0.216867	0	0			6.57	0.0963855	0.0722892	0.0240964	0.0240964				0.124	0.746667	0.53012	0.216546
						6.275	0.216867	0.210843	0.0060241	0.0060241			6.62	0.0843373	0.0722892	0.0120482	0.0120482				0.127	0.746667	0.518072	0.228594
						6.295	0.216867	0.204819	0.0120482	0.0120482			6.745	0.0722892	0.0722892	0	0				0.13	0.746667	0.506024	0.240643
						6.32	0.216867	0.192771	0.0240964	0.0240964			7	0.0722892	0.0662651	0.0060241	0.0060241				0.1315	0.746667	0.493976	0.252691
						6.38	0.216867	0.186747	0.0301205	0.0301205			7.205	0.0722892	0.060241	0.0120482	0.0120482				0.1365	0.733333	0.493976	0.239357
						6.46	0.216867	0.180723	0.0361446	0.0361446			7.27	0.0481928	0.060241	-0.0120482	0.0120482				0.1415	0.733333	0.481928	0.251406
						6.5	0.204819	0.180723	0.0240964	0.0240964			7.865	0.0361446	0.060241	-0.0240964	0.0240964				0.144	0.72	0.481928	0.238072
						6.555	0.192771	0.180723	0.0120482	0.0120482			8.615	0.0240964	0.060241	-0.0361446	0.0361446				0.1465	0.72	0.46988	0.25012
						6.605	0.192771	0.174699	0.0180723	0.0180723			9.905	0.0240964	0.0542169	-0.0301205	0.0301205				0.1475	0.72	0.457831	0.262169
						6.62	0.180723	0.174699	0.0060241	0.0060241			12.09	0.0240964	0.0481928	-0.0240964	0.0240964				0.152	0.706667	0.457831	0.248835
						6.715	0.168675	0.174699	-0.0060241	0.0060241			13.44	0.0240964	0.0421687	-0.0180723	0.0180723				0.1575	0.666667	0.457831	0.208835
						6.805	0.168675	0.168675	0	0			13.99	0.0120482	0.0421687	-0.0301205	0.0301205				0.1595	0.653333	0.457831	0.195502
						6.845	0.168675	0.162651	0.0060241	0.0060241			14.285	0.0120482	0.0361446	-0.0240964	0.0240964				0.161	0.653333	0.433735	0.219598
						6.915	0.168675	0.156627	0.0120482	0.0120482			16.38	0.0120482	0.0301205	-0.0180723	0.0180723				0.166	0.626667	0.433735	0.192932
						7.015	0.168675	0.150602	0.0180723	0.0180723			19.4	0	0.0301205	-0.0301205	0.0301205				0.171	0.613333	0.433735	0.179598
						7.15	0.156627	0.150602	0.0060241	0.0060241			29.09	0	0.0240964	-0.0240964	0.0240964				0.1745	0.613333	0.421687	0.191647
						7.325	0.156627	0.144578	0.0120482	0.0120482			38.845	0	0.0180723	-0.0180723	0.0180723				0.178	0.6	0.421687	0.178313
						7.48	0.156627	0.138554	0.0180723	0.0180723			43.19	0	0.0120482	-0.0120482	0.0120482				0.1805	0.6	0.409639	0.190361
						7.635	0.156627	0.13253	0.0240964	0.0240964			58.35	0	0.0060241	-0.0060241	0.0060241				0.1845	0.6	0.385542	0.214458
						7.815	0.144578	0.13253	0.0120482	0.0120482			71.17	0	0	0	0				0.1875	0.6	0.373494	0.226506
						7.93	0.13253	0.13253	0	0			检验结果变量 筛查前后24小时内粒细胞数（*10^9/L） 至少有一个在正实际状态组与负实际状态组之间的绑定值。								0.1975	0.573333	0.373494	0.199839
						7.99	0.120482	0.13253	-0.0120482	0.0120482			a. 最小分界值为最小实测检验值减 1，最大分界值为最大实测检验值加 1。所有其他分界值均为两个连续的有序实测检验值的平均值。								0.2075	0.573333	0.361446	0.211888
						8.025	0.108434	0.13253	-0.0240964	0.0240964											0.2085	0.56	0.361446	0.198554
						8.07	0.0963855	0.13253	-0.0361446	0.0361446											0.2105	0.56	0.349398	0.210602
						8.245	0.0843373	0.13253	-0.0481928	0.0481928											0.2145	0.546667	0.349398	0.197269
						9.245	0.0843373	0.126506	-0.0421687	0.0421687											0.2185	0.52	0.337349	0.182651
						10.25	0.0843373	0.120482	-0.0361446	0.0361446											0.2205	0.506667	0.337349	0.169317
						10.585	0.0843373	0.114458	-0.0301205	0.0301205											0.2245	0.506667	0.325301	0.181365
						11.45	0.0722892	0.114458	-0.0421687	0.0421687											0.231	0.493333	0.325301	0.168032
						12.445	0.0722892	0.108434	-0.0361446	0.0361446											0.2345	0.48	0.325301	0.154699
						13.155	0.0722892	0.10241	-0.0301205	0.0301205											0.2425	0.48	0.313253	0.166747
						13.595	0.0722892	0.0963855	-0.0240964	0.0240964											0.254	0.48	0.301205	0.178795
						14.075	0.0722892	0.0903614	-0.0180723	0.0180723											0.261	0.466667	0.301205	0.165462
						14.87	0.0722892	0.0843373	-0.0120482	0.0120482											0.267	0.466667	0.289157	0.17751
						15.69	0.0722892	0.0783133	-0.0060241	0.0060241											0.2755	0.466667	0.277108	0.189558
						16.555	0.060241	0.0783133	-0.0180723	0.0180723											0.2825	0.466667	0.26506	0.201606
						18.1	0.060241	0.0722892	-0.0120482	0.0120482											0.2855	0.453333	0.26506	0.188273
						22.3	0.0481928	0.0722892	-0.0240964	0.0240964											0.2875	0.44	0.26506	0.17494
						27.515	0.0361446	0.0722892	-0.0361446	0.0361446											0.2885	0.426667	0.26506	0.161606
						29.77	0.0361446	0.0662651	-0.0301205	0.0301205											0.3	0.426667	0.253012	0.173655
						30.28	0.0361446	0.060241	-0.0240964	0.0240964											0.3145	0.426667	0.240964	0.185703
						30.92	0.0240964	0.060241	-0.0361446	0.0361446											0.3205	0.413333	0.240964	0.172369
						31.9	0.0240964	0.0542169	-0.0301205	0.0301205											0.3295	0.4	0.240964	0.159036
						34.07	0.0240964	0.0481928	-0.0240964	0.0240964											0.3425	0.4	0.228916	0.171084
						37.835	0.0120482	0.0481928	-0.0361446	0.0361446											0.3615	0.386667	0.228916	0.157751
						44.87	0.0120482	0.0421687	-0.0301205	0.0301205											0.3755	0.386667	0.216867	0.169799
						52.54	0.0120482	0.0361446	-0.0240964	0.0240964											0.3935	0.373333	0.216867	0.156466
						58.46	0	0.0361446	-0.0361446	0.0361446											0.442	0.36	0.216867	0.143133
						69.64	0	0.0301205	-0.0301205	0.0301205											0.484	0.36	0.204819	0.155181
						124.835	0	0.0240964	-0.0240964	0.0240964											0.4995	0.346667	0.204819	0.141847
						213.925	0	0.0180723	-0.0180723	0.0180723											0.5155	0.333333	0.204819	0.128514
						324.78	0	0.0120482	-0.0120482	0.0120482											0.53	0.32	0.204819	0.115181
						456.47	0	0.0060241	-0.0060241	0.0060241											0.535	0.32	0.192771	0.127229
						520.44	0	0	0												0.5365	0.306667	0.192771	0.113896
						检验结果变量 筛查前后24h小时内白细胞数 至少有一个在正实际状态组与负实际状态组之间的绑定值。															0.5435	0.293333	0.192771	0.100562
						a. 最小分界值为最小实测检验值减 1，最大分界值为最大实测检验值加 1。所有其他分界值均为两个连续的有序实测检验值的平均值。															0.558	0.28	0.192771	0.0872289
																					0.5775	0.28	0.180723	0.0992771
																					0.608	0.28	0.168675	0.111325
																					0.6525	0.28	0.156627	0.123373
																					0.684	0.28	0.144578	0.135422
																					0.7145	0.266667	0.144578	0.122088
																					0.7455	0.266667	0.13253	0.134137
																					0.7625	0.253333	0.13253	0.120803
																					0.793	0.24	0.13253	0.10747
																					0.8135	0.226667	0.13253	0.0941365
																					0.821	0.226667	0.120482	0.106185
																					0.845	0.226667	0.108434	0.118233
																					0.8745	0.213333	0.108434	0.1049
																					0.899	0.2	0.108434	0.0915663
																					0.9295	0.2	0.0963855	0.103614
																					0.999	0.186667	0.0963855	0.0902811
																					1.075	0.173333	0.0843373	0.088996
																					1.14	0.16	0.0843373	0.0756627
																					1.2	0.146667	0.0843373	0.0623293
																					1.245	0.133333	0.0843373	0.048996
																					1.28	0.12	0.0843373	0.0356627
																					1.295	0.12	0.0722892	0.0477108
																					1.315	0.12	0.060241	0.059759
																					1.365	0.106667	0.060241	0.0464257
																					1.425	0.106667	0.0481928	0.0584739
																					1.59	0.0933333	0.0481928	0.0451406
																					1.92	0.0933333	0.0361446	0.0571888
																					2.18	0.0933333	0.0240964	0.0692369
																					2.29	0.08	0.0240964	0.0559036
																					2.415	0.0666667	0.0240964	0.0425703
																					2.9	0.0533333	0.0240964	0.0292369
																					3.54	0.0533333	0.0120482	0.0412851
																					10.53	0.04	0.0120482	0.0279518
																					19.16	0.0266667	0.0120482	0.0146185
																					22.04	0.0266667	0	0.0266667
																					54.755	0.0133333	0	0.0133333
																					87.47	0	0	0
																				检验结果变量 筛查前后24小时内白蛋白（g/L）, 筛查前后24小时内PCT(ng/L) 缺失值 1000 至少有一个在正实际状态组与负实际状态组之间的绑定值。
																				a. 最小分界值为最小实测检验值减 1，最大分界值为最大实测检验值加 1。所有其他分界值均为两个连续的有序实测检验值的平均值。

## Sheet: 三组多因素分析
参数估算值
分组 1阳性CRE筛查阳性 2阴性CRE筛查阴性 未筛查3a		B	标准 错误	瓦尔德	自由度	显著性	Exp(B)	Exp(B) 的 95% 置信区间
								下限	上限
阳性	截距	46.5547	3492.52	0.000177684	1	0.989365
	[同次入院筛查总次数分组 小于4次为1 大于等于4次为0=.00]	28.9046	991.706	0.000849511	1	0.976748	3.57375e+12	0	.b
	[同次入院筛查总次数分组 小于4次为1 大于等于4次为0=1.00]	0c			0
	[住院天数分组=.00]	-0.150778	1.37716	0.0119869	1	0.912818	0.860039	0.0578466	12.7867
	[住院天数分组=1.00]	0c			0
	[小于37.9为1 大于等于37.9为0=.00]	-4.14129	1.6976	5.95112	1	0.0147079	0.0159023	0.000570767	0.443061
	[小于37.9为1 大于等于37.9为0=1.00]	0c			0
	[ 小于0.148为1 大于等于0.148为0 缺失值 1000=.0]	-1.62037	1.42788	1.28779	1	0.256456	0.197825	0.0120466	3.24861
	[ 小于0.148为1 大于等于0.148为0 缺失值 1000=1.0]	0c			0
	[（筛查前）既往3个月发生过MDR感染 1=是，0=否 =0]	-15.9207	1758.09	8.20051e-05	1	0.992775	1.21821e-07	0	.b
	[（筛查前）既往3个月发生过MDR感染 1=是，0=否 =1]	0c			0
	[（筛查前）既往3个月使用过激素类药物 1=使用；0=否=0]	-3.52096	1.49138	5.57373	1	0.0182318	0.0295709	0.00159001	0.549959
	[（筛查前）既往3个月使用过激素类药物 1=使用；0=否=1]	0c			0
	[（筛查前）既往1个月使用抗菌过的抗细菌药物 小于3种为0 大于等于3种为1=0]	-0.98314	1.66122	0.35025	1	0.553972	0.374135	0.0144211	9.70638
	[（筛查前）既往1个月使用抗菌过的抗细菌药物 小于3种为0 大于等于3种为1=1]	0c			0
	[（筛查前）既往1个月 喹诺酮类暴露史 1有 0无 =0]	-4.04486	2.03153	3.96426	1	0.046476	0.0175121	0.000326663	0.93881
	[（筛查前）既往1个月 喹诺酮类暴露史 1有 0无 =1]	0c			0
	[（筛查前）既往1个月 ß-内酰胺酶抑制剂复方制剂暴露史 1有 0无 =0]	-4.69333	1.98962	5.56447	1	0.0183285	0.00915611	0.000185416	0.452143
	[（筛查前）既往1个月 ß-内酰胺酶抑制剂复方制剂暴露史 1有 0无 =1]	0c			0
	[（筛查前）既往1个月 氨基糖苷类暴露史 1有 0无 =0]	-18.2574	1698.52	0.000115541	1	0.991424	1.17738e-08	0	.b
	[（筛查前）既往1个月 氨基糖苷类暴露史 1有 0无 =1]	0c			0
	[（筛查前）既往1个月 多肽类抗菌素暴露史 1有 0无 =0]	-1.14802	1.74951	0.430593	1	0.511698	0.317264	0.0102858	9.786
	[（筛查前）既往1个月 多肽类抗菌素暴露史 1有 0无 =1]	0c			0
	[（筛查前）既往1个月 三唑类暴露史 1有 0无 =0]	1.56081	1.61108	0.938568	1	0.332646	4.76266	0.202534	111.996
	[（筛查前）既往1个月 三唑类暴露史 1有 0无 =1]	0c			0
	[（筛查前）既往1个月 棘白菌素类 暴露史 1有 0无 =0]	-4.45521	2.22774	3.9995	1	0.0455137	0.0116179	0.000147527	0.914925
	[（筛查前）既往1个月 棘白菌素类 暴露史 1有 0无 =1]	0c			0
	[筛查前3天是合并口腔溃疡 1有 0无）=0]	19.0688	637.763	0.000893979	1	0.976147	1.91194e+08	0	.b
	[筛查前3天是合并口腔溃疡 1有 0无）=1]	0c			0
	[筛查前3天合并咳嗽 1 有 0无 =0]	-2.00701	1.52403	1.73426	1	0.187868	0.13439	0.00677814	2.66454
	[筛查前3天合并咳嗽 1 有 0无 =1]	0c			0
	[小于37.8 为1 大于等于37.8为0=.00]	3.40903	1.52265	5.01256	1	0.025164	30.2358	1.52911	597.869
	[小于37.8 为1 大于等于37.8为0=1.00]	0c			0
	[筛查前有中心静脉置管（1=中心静脉置管；0=无）=0]	-3.02442	1.5255	3.93062	1	0.0474145	0.0485859	0.00244345	0.96609
	[筛查前有中心静脉置管（1=中心静脉置管；0=无）=1]	0c			0
	[筛查前3天合并腹泻症状 1有 0无 =0]	0.80241	2.26309	0.125715	1	0.722917	2.23091	0.0264323	188.291
	[筛查前3天合并腹泻症状 1有 0无 =1]	0c			0
	[筛查前3天合并肛周皮肤破溃 1有 0无 =0]	-19.3729	2411.44	6.45409e-05	1	0.99359	3.85887e-09	0	.b
	[筛查前3天合并肛周皮肤破溃 1有 0无 =1]	0c			0
	[1：入院移植 2：非移植患者 3移植后（筛查前）=1]	35.6773	1161.66	0.000943246	1	0.975499	3.12218e+15	0	.b
	[1：入院移植 2：非移植患者 3移植后（筛查前）=2]	-1.33721	2.96538	0.203349	1	0.652031	0.262576	0.000785458	87.7784
	[1：入院移植 2：非移植患者 3移植后（筛查前）=3]	0c			0
阴性	截距	22.6572	3051.67	5.51236e-05	1	0.994076
	[同次入院筛查总次数分组 小于4次为1 大于等于4次为0=.00]	24.4986	991.705	0.000610265	1	0.980291	4.36139e+10	0	.b
	[同次入院筛查总次数分组 小于4次为1 大于等于4次为0=1.00]	0c			0
	[住院天数分组=.00]	1.46774	1.06117	1.91308	1	0.166622	4.33942	0.542208	34.7295
	[住院天数分组=1.00]	0c			0
	[小于37.9为1 大于等于37.9为0=.00]	-0.698014	1.0553	0.437496	1	0.508334	0.497573	0.0628899	3.9367
	[小于37.9为1 大于等于37.9为0=1.00]	0c			0
	[ 小于0.148为1 大于等于0.148为0 缺失值 1000=.0]	-0.719707	1.06349	0.457979	1	0.49857	0.486895	0.0605609	3.91452
	[ 小于0.148为1 大于等于0.148为0 缺失值 1000=1.0]	0c			0
	[（筛查前）既往3个月发生过MDR感染 1=是，0=否 =0]	-13.7403	1758.09	6.10811e-05	1	0.993764	1.07814e-06	0	.b
	[（筛查前）既往3个月发生过MDR感染 1=是，0=否 =1]	0c			0
	[（筛查前）既往3个月使用过激素类药物 1=使用；0=否=0]	0.305391	1.24308	0.0603558	1	0.805935	1.35716	0.11872	15.5145
	[（筛查前）既往3个月使用过激素类药物 1=使用；0=否=1]	0c			0
	[（筛查前）既往1个月使用抗菌过的抗细菌药物 小于3种为0 大于等于3种为1=0]	0.212339	1.46325	0.0210583	1	0.88462	1.23657	0.0702588	21.7638
	[（筛查前）既往1个月使用抗菌过的抗细菌药物 小于3种为0 大于等于3种为1=1]	0c			0
	[（筛查前）既往1个月 喹诺酮类暴露史 1有 0无 =0]	-1.94344	1.75823	1.22178	1	0.269011	0.14321	0.00456424	4.49342
	[（筛查前）既往1个月 喹诺酮类暴露史 1有 0无 =1]	0c			0
	[（筛查前）既往1个月 ß-内酰胺酶抑制剂复方制剂暴露史 1有 0无 =0]	-2.19908	1.43371	2.35266	1	0.125069	0.110905	0.00667688	1.84216
	[（筛查前）既往1个月 ß-内酰胺酶抑制剂复方制剂暴露史 1有 0无 =1]	0c			0
	[（筛查前）既往1个月 氨基糖苷类暴露史 1有 0无 =0]	1.40204	0		1		4.06348	4.06348	4.06348
	[（筛查前）既往1个月 氨基糖苷类暴露史 1有 0无 =1]	0c			0
	[（筛查前）既往1个月 多肽类抗菌素暴露史 1有 0无 =0]	-1.04925	1.48353	0.500223	1	0.479402	0.350202	0.0191222	6.41357
	[（筛查前）既往1个月 多肽类抗菌素暴露史 1有 0无 =1]	0c			0
	[（筛查前）既往1个月 三唑类暴露史 1有 0无 =0]	3.52076	1.47577	5.69161	1	0.0170463	33.8103	1.87443	609.858
	[（筛查前）既往1个月 三唑类暴露史 1有 0无 =1]	0c			0
	[（筛查前）既往1个月 棘白菌素类 暴露史 1有 0无 =0]	-2.61313	2.05688	1.614	1	0.20393	0.0733049	0.00130112	4.13
	[（筛查前）既往1个月 棘白菌素类 暴露史 1有 0无 =1]	0c			0
	[筛查前3天是合并口腔溃疡 1有 0无）=0]	14.6256	637.761	0.000525909	1	0.981704	2.24807e+06	0	.b
	[筛查前3天是合并口腔溃疡 1有 0无）=1]	0c			0
	[筛查前3天合并咳嗽 1 有 0无 =0]	-0.887264	1.03917	0.729002	1	0.393207	0.411781	0.053718	3.15655
	[筛查前3天合并咳嗽 1 有 0无 =1]	0c			0
	[小于37.8 为1 大于等于37.8为0=.00]	2.46759	1.14143	4.67358	1	0.03063	11.794	1.25915	110.47
	[小于37.8 为1 大于等于37.8为0=1.00]	0c			0
	[筛查前有中心静脉置管（1=中心静脉置管；0=无）=0]	-3.78769	1.31474	8.29984	1	0.00396485	0.0226478	0.00172154	0.297944
	[筛查前有中心静脉置管（1=中心静脉置管；0=无）=1]	0c			0
	[筛查前3天合并腹泻症状 1有 0无 =0]	-1.68447	1.61888	1.08267	1	0.298101	0.185543	0.00777056	4.43034
	[筛查前3天合并腹泻症状 1有 0无 =1]	0c			0
	[筛查前3天合并肛周皮肤破溃 1有 0无 =0]	-16.2882	2411.44	4.56239e-05	1	0.994611	8.43572e-08	0	.b
	[筛查前3天合并肛周皮肤破溃 1有 0无 =1]	0c			0
	[1：入院移植 2：非移植患者 3移植后（筛查前）=1]	31.5809	1161.66	0.000739081	1	0.978311	5.19315e+13	0	.b
	[1：入院移植 2：非移植患者 3移植后（筛查前）=2]	-3.73085	2.53528	2.16553	1	0.141136	0.0239725	0.000166602	3.44941
	[1：入院移植 2：非移植患者 3移植后（筛查前）=3]	0c			0
a. 参考类别为：^1。
b. 计算此统计时发生了浮点溢出。因此，它的值设置为系统缺失值。
c. 此参数冗余，因此设置为零。
参数估算值
分组 1阳性CRE筛查阳性 2阴性CRE筛查阴性 未筛查3a		B	标准 错误	瓦尔德	自由度	显著性	Exp(B)	Exp(B) 的 95% 置信区间			分组 1阳性CRE筛查阳性 2阴性CRE筛查阴性 未筛查3a		B	标准 错误	瓦尔德	自由度	显著性	Exp(B)	Exp(B) 的 95% 置信区间
								下限	上限										下限	上限
1	截距	8.93208	5.27525	2.86694	1	0.0904164					1	截距	8.93208	5.27525	2.86694	1	0.0904164
	[（筛查前）既往3个月发生过MDR感染 1=是，2=否 =1]	15.9776	7006.63	5.20004e-06	1	0.998181	8.68964e+06	0	.b			[（筛查前）既往3个月发生过MDR感染 1=是，2=否 =1]	15.9776	7006.63	5.20004e-06	1	0.998181	8.68964e+06	0	.b
	[（筛查前）既往3个月发生过MDR感染 1=是，2=否 =2]	0c			0							[（筛查前）既往3个月发生过MDR感染 1=是，2=否 =2]	0c			0
	[（筛查前）既往3个月使用过激素类药物 1=使用；2=否=1]	5.11217	1.8928	7.29461	1	0.00691619	166.03	4.06475	6781.72			[（筛查前）既往3个月使用过激素类药物 1=使用；2=否=1]	5.11217	1.8928	7.29461	1	0.00691619	166.03	4.06475	6781.72
	[（筛查前）既往3个月使用过激素类药物 1=使用；2=否=2]	0c			0							[（筛查前）既往3个月使用过激素类药物 1=使用；2=否=2]	0c			0
	[（筛查前）既往1个月使用抗菌过的抗细菌药物 小于3种为2 大于等于3种为1=1]	0.645041	2.35494	0.0750266	1	0.784154	1.90606	0.018863	192.603			[（筛查前）既往1个月使用抗菌过的抗细菌药物 小于3种为2 大于等于3种为1=1]	0.645041	2.35494	0.0750266	1	0.784154	1.90606	0.018863	192.603
	[（筛查前）既往1个月使用抗菌过的抗细菌药物 小于3种为2 大于等于3种为1=2]	0c			0							[（筛查前）既往1个月使用抗菌过的抗细菌药物 小于3种为2 大于等于3种为1=2]	0c			0
	[（筛查前）既往1个月碳青霉烯类暴露史 1有 2 无 =1]	1.79298	8.15107	0.048386	1	0.825896	6.0073	6.92585e-07	5.21059e+07			[（筛查前）既往1个月碳青霉烯类暴露史 1有 2 无 =1]	1.79298	8.15107	0.048386	1	0.825896	6.0073	6.92585e-07	5.21059e+07
	[（筛查前）既往1个月碳青霉烯类暴露史 1有 2 无 =2]	0c			0							[（筛查前）既往1个月碳青霉烯类暴露史 1有 2 无 =2]	0c			0
	[（筛查前）既往1个月 喹诺酮类暴露史 1有 2无 =1]	-0.24687	2.33717	0.0111572	1	0.915878	0.781242	0.00800532	76.2417			[（筛查前）既往1个月 喹诺酮类暴露史 1有 2无 =1]	-0.24687	2.33717	0.0111572	1	0.915878	0.781242	0.00800532	76.2417
	[（筛查前）既往1个月 喹诺酮类暴露史 1有 2无 =2]	0c			0							[（筛查前）既往1个月 喹诺酮类暴露史 1有 2无 =2]	0c			0
	[（筛查前）既往1个月 ß-内酰胺酶抑制剂复方制剂暴露史 1有 2无 =1]	7.56963	2.53583	8.91068	1	0.00283508	1938.43	13.4571	279221			[（筛查前）既往1个月 ß-内酰胺酶抑制剂复方制剂暴露史 1有 2无 =1]	7.56963	2.53583	8.91068	1	0.00283508	1938.43	13.4571	279221
	[（筛查前）既往1个月 ß-内酰胺酶抑制剂复方制剂暴露史 1有 2无 =2]	0c			0							[（筛查前）既往1个月 ß-内酰胺酶抑制剂复方制剂暴露史 1有 2无 =2]	0c			0
	[（筛查前）既往1个月 氨基糖苷类暴露史 1有 2无 =1]	20.7839	7813.55	7.0755e-06	1	0.997878	1.06249e+09	0	.b			[（筛查前）既往1个月 氨基糖苷类暴露史 1有 2无 =1]	20.7839	7813.55	7.0755e-06	1	0.997878	1.06249e+09	0	.b
	[（筛查前）既往1个月 氨基糖苷类暴露史 1有 2无 =2]	0c			0							[（筛查前）既往1个月 氨基糖苷类暴露史 1有 2无 =2]	0c			0
	[（筛查前）既往1个月 三唑类暴露史 1有 2无 =1]	-2.66471	2.21502	1.44725	1	0.228969	0.0696197	0.000906368	5.34761			[（筛查前）既往1个月 三唑类暴露史 1有 2无 =1]	-2.66471	2.21502	1.44725	1	0.228969	0.0696197	0.000906368	5.34761
	[（筛查前）既往1个月 三唑类暴露史 1有 2无 =2]	0c			0							[（筛查前）既往1个月 三唑类暴露史 1有 2无 =2]	0c			0
	[（筛查前）既往1个月 棘白菌素类 暴露史 1有 2无 =1]	6.17155	2.94363	4.39563	1	0.0360311	478.926	1.49501	153423			[（筛查前）既往1个月 棘白菌素类 暴露史 1有 2无 =1]	6.17155	2.94363	4.39563	1	0.0360311	478.926	1.49501	153423
	[（筛查前）既往1个月 棘白菌素类 暴露史 1有 2无 =2]	0c			0							[（筛查前）既往1个月 棘白菌素类 暴露史 1有 2无 =2]	0c			0
	[1：移植患者 2：非移植患者 （筛查前）=1]	7.29604	3.42753	4.5312	1	0.0332823	1474.45	1.78285	1.2194e+06			[1：移植患者 2：非移植患者 （筛查前）=1]	7.29604	3.42753	4.5312	1	0.0332823	1474.45	1.78285	1.2194e+06
	[1：移植患者 2：非移植患者 （筛查前）=2]	0c			0							[1：移植患者 2：非移植患者 （筛查前）=2]	0c			0
	[筛查前有中心静脉置管（1=中心静脉置管；2=无）=1]	5.00661	2.48036	4.07435	1	0.043539	149.398	1.15627	19303.3			[筛查前有中心静脉置管（1=中心静脉置管；2=无）=1]	5.00661	2.48036	4.07435	1	0.043539	149.398	1.15627	19303.3
	[筛查前有中心静脉置管（1=中心静脉置管；2=无）=2]	0c			0							[筛查前有中心静脉置管（1=中心静脉置管；2=无）=2]	0c			0
	[筛查前有导尿管（1=尿管；2=无）=1]	6.93852	8458.14	6.72951e-07	1	0.999345	1031.24	0	.b			[筛查前有导尿管（1=尿管；2=无）=1]	6.93852	8458.14	6.72951e-07	1	0.999345	1031.24	0	.b
	[筛查前有导尿管（1=尿管；2=无）=2]	0c			0							[筛查前有导尿管（1=尿管；2=无）=2]	0c			0
	[筛查24小时内体温分组1 大于等于37.0：1； 小于37.0 为2=1]	3.38507	2.44451	1.91758	1	0.166124	29.5202	0.245103	3555.41			[筛查24小时内体温分组1 大于等于37.0：1； 小于37.0 为2=1]	3.38507	2.44451	1.91758	1	0.166124	29.5202	0.245103	3555.41
	[筛查24小时内体温分组1 大于等于37.0：1； 小于37.0 为2=2]	0c			0							[筛查24小时内体温分组1 大于等于37.0：1； 小于37.0 为2=2]	0c			0
	[筛查前3天是合并口腔溃疡 1有 2无）=1]	-6.28566	3.05809	4.22475	1	0.0398384	0.00186282	4.64643e-06	0.746833			[筛查前3天是合并口腔溃疡 1有 2无）=1]	-6.28566	3.05809	4.22475	1	0.0398384	0.00186282	4.64643e-06	0.746833
	[筛查前3天是合并口腔溃疡 1有 2无）=2]	0c			0							[筛查前3天是合并口腔溃疡 1有 2无）=2]	0c			0
	[筛查前3天合并咳嗽 1 有 2无 =1]	2.30965	1.72083	1.80142	1	0.179541	10.0709	0.345376	293.658			[筛查前3天合并咳嗽 1 有 2无 =1]	2.30965	1.72083	1.80142	1	0.179541	10.0709	0.345376	293.658
	[筛查前3天合并咳嗽 1 有 2无 =2]	0c			0							[筛查前3天合并咳嗽 1 有 2无 =2]	0c			0
	[筛查前3天合并腹泻症状 1有2无 =1]	-2.84981	2.5291	1.2697	1	0.259824	0.0578555	0.00040698	8.22463			[筛查前3天合并腹泻症状 1有2无 =1]	-2.84981	2.5291	1.2697	1	0.259824	0.0578555	0.00040698	8.22463
	[筛查前3天合并腹泻症状 1有2无 =2]	0c			0							[筛查前3天合并腹泻症状 1有2无 =2]	0c			0
	[筛查前3天合并肛周皮肤破溃 1有 2无 =1]	19.6426	9621.1	4.16822e-06	1	0.998371	3.39385e+08	0	.b			[筛查前3天合并肛周皮肤破溃 1有 2无 =1]	19.6426	9621.1	4.16822e-06	1	0.998371	3.39385e+08	0	.b
	[筛查前3天合并肛周皮肤破溃 1有 2无 =2]	0c			0							[筛查前3天合并肛周皮肤破溃 1有 2无 =2]	0c			0
	[筛查前后24小时内PCT(ng/L) 小于0.148为1 大于等于0.148为2 缺失值 1000=1]	2.12219	1.78129	1.41937	1	0.233507	8.34937	0.25434	274.09			[筛查前后24小时内PCT(ng/L) 小于0.148为1 大于等于0.148为2 缺失值 1000=1]	2.12219	1.78129	1.41937	1	0.233507	8.34937	0.25434	274.09
	[筛查前后24小时内PCT(ng/L) 小于0.148为1 大于等于0.148为2 缺失值 1000=2]	0c			0							[筛查前后24小时内PCT(ng/L) 小于0.148为1 大于等于0.148为2 缺失值 1000=2]	0c			0
	[筛查前后24小时内白蛋白分组2（g/L） 小于37.9为1 大于等于37.9为2=1]	1.92003	1.69705	1.28005	1	0.25789	6.82113	0.245091	189.839			[筛查前后24小时内白蛋白分组2（g/L） 小于37.9为1 大于等于37.9为2=1]	1.92003	1.69705	1.28005	1	0.25789	6.82113	0.245091	189.839
	[筛查前后24小时内白蛋白分组2（g/L） 小于37.9为1 大于等于37.9为2=2]	0c			0							[筛查前后24小时内白蛋白分组2（g/L） 小于37.9为1 大于等于37.9为2=2]	0c			0
	[同次入院筛查总次数分组1 小于4次为1 大于等于4次为2=1]	-28.4562	1.22943	535.733	1	1.59865e-118	4.38155e-13	3.93674e-14	4.87661e-12			[同次入院筛查总次数分组1 小于4次为1 大于等于4次为2=1]	-28.4562	1.22943	535.733	1	1.59865e-118	4.38155e-13	3.93674e-14	4.87661e-12
	[同次入院筛查总次数分组1 小于4次为1 大于等于4次为2=2]	0c			0							[同次入院筛查总次数分组1 小于4次为1 大于等于4次为2=2]	0c			0
	[筛查当天是否粒缺（粒细胞＜0.5*10^9/L） 是1 否2=1]	-1.03248	1.5064	0.469771	1	0.493093	0.356122	0.018593	6.82098			[筛查当天是否粒缺（粒细胞＜0.5*10^9/L） 是1 否2=1]	-1.03248	1.5064	0.469771	1	0.493093	0.356122	0.018593	6.82098
	[筛查当天是否粒缺（粒细胞＜0.5*10^9/L） 是1 否2=2]	0c			0							[筛查当天是否粒缺（粒细胞＜0.5*10^9/L） 是1 否2=2]	0c			0
	[住院天数分组1 小于20天为1 大于等于20为0=0]	3.11207	1.93673	2.58203	1	0.108083	22.4675	0.504672	1000.23			[住院天数分组1 小于20天为1 大于等于20为0=0]	3.11207	1.93673	2.58203	1	0.108083	22.4675	0.504672	1000.23
	[住院天数分组1 小于20天为1 大于等于20为0=1]	0c			0							[住院天数分组1 小于20天为1 大于等于20为0=1]	0c			0
2	截距	10.728	4.97172	4.65608	1	0.0309438					2	截距	10.728	4.97172	4.65608	1	0.0309438
	[（筛查前）既往3个月发生过MDR感染 1=是，2=否 =1]	15.7299	7006.63	5.04001e-06	1	0.998209	6.78257e+06	0	.b			[（筛查前）既往3个月发生过MDR感染 1=是，2=否 =1]	15.7299	7006.63	5.04001e-06	1	0.998209	6.78257e+06	0	.b
	[（筛查前）既往3个月发生过MDR感染 1=是，2=否 =2]	0c			0							[（筛查前）既往3个月发生过MDR感染 1=是，2=否 =2]	0c			0
	[（筛查前）既往3个月使用过激素类药物 1=使用；2=否=1]	1.90391	1.65432	1.32452	1	0.249783	6.71211	0.262242	171.797			[（筛查前）既往3个月使用过激素类药物 1=使用；2=否=1]	1.90391	1.65432	1.32452	1	0.249783	6.71211	0.262242	171.797
	[（筛查前）既往3个月使用过激素类药物 1=使用；2=否=2]	0c			0							[（筛查前）既往3个月使用过激素类药物 1=使用；2=否=2]	0c			0
	[（筛查前）既往1个月使用抗菌过的抗细菌药物 小于3种为2 大于等于3种为1=1]	0.217087	2.16662	0.0100392	1	0.920189	1.24245	0.0177849	86.7977			[（筛查前）既往1个月使用抗菌过的抗细菌药物 小于3种为2 大于等于3种为1=1]	0.217087	2.16662	0.0100392	1	0.920189	1.24245	0.0177849	86.7977
	[（筛查前）既往1个月使用抗菌过的抗细菌药物 小于3种为2 大于等于3种为1=2]	0c			0							[（筛查前）既往1个月使用抗菌过的抗细菌药物 小于3种为2 大于等于3种为1=2]	0c			0
	[（筛查前）既往1个月碳青霉烯类暴露史 1有 2 无 =1]	-0.86485	8.00489	0.0116727	1	0.913964	0.421115	6.46591e-08	2.74266e+06			[（筛查前）既往1个月碳青霉烯类暴露史 1有 2 无 =1]	-0.86485	8.00489	0.0116727	1	0.913964	0.421115	6.46591e-08	2.74266e+06
	[（筛查前）既往1个月碳青霉烯类暴露史 1有 2 无 =2]	0c			0							[（筛查前）既往1个月碳青霉烯类暴露史 1有 2 无 =2]	0c			0
	[（筛查前）既往1个月 喹诺酮类暴露史 1有 2无 =1]	-1.11606	2.23949	0.248357	1	0.618235	0.327569	0.00406488	26.3972			[（筛查前）既往1个月 喹诺酮类暴露史 1有 2无 =1]	-1.11606	2.23949	0.248357	1	0.618235	0.327569	0.00406488	26.3972
	[（筛查前）既往1个月 喹诺酮类暴露史 1有 2无 =2]	0c			0							[（筛查前）既往1个月 喹诺酮类暴露史 1有 2无 =2]	0c			0
	[（筛查前）既往1个月 ß-内酰胺酶抑制剂复方制剂暴露史 1有 2无 =1]	4.74412	2.13634	4.93141	1	0.0263728	114.907	1.74538	7564.84			[（筛查前）既往1个月 ß-内酰胺酶抑制剂复方制剂暴露史 1有 2无 =1]	4.74412	2.13634	4.93141	1	0.0263728	114.907	1.74538	7564.84
	[（筛查前）既往1个月 ß-内酰胺酶抑制剂复方制剂暴露史 1有 2无 =2]	0c			0							[（筛查前）既往1个月 ß-内酰胺酶抑制剂复方制剂暴露史 1有 2无 =2]	0c			0
	[（筛查前）既往1个月 氨基糖苷类暴露史 1有 2无 =1]	-1.82687	0		1		0.160917	0.160917	0.160917			[（筛查前）既往1个月 氨基糖苷类暴露史 1有 2无 =1]	-1.82687	0		1		0.160917	0.160917	0.160917
	[（筛查前）既往1个月 氨基糖苷类暴露史 1有 2无 =2]	0c			0							[（筛查前）既往1个月 氨基糖苷类暴露史 1有 2无 =2]	0c			0
	[（筛查前）既往1个月 三唑类暴露史 1有 2无 =1]	-4.43205	2.10544	4.43123	1	0.0352871	0.01189	0.00019188	0.736779			[（筛查前）既往1个月 三唑类暴露史 1有 2无 =1]	-4.43205	2.10544	4.43123	1	0.0352871	0.01189	0.00019188	0.736779
	[（筛查前）既往1个月 三唑类暴露史 1有 2无 =2]	0c			0							[（筛查前）既往1个月 三唑类暴露史 1有 2无 =2]	0c			0
	[（筛查前）既往1个月 棘白菌素类 暴露史 1有 2无 =1]	4.59884	2.73137	2.83489	1	0.0922372	99.3687	0.470225	20998.7			[（筛查前）既往1个月 棘白菌素类 暴露史 1有 2无 =1]	4.59884	2.73137	2.83489	1	0.0922372	99.3687	0.470225	20998.7
	[（筛查前）既往1个月 棘白菌素类 暴露史 1有 2无 =2]	0c			0							[（筛查前）既往1个月 棘白菌素类 暴露史 1有 2无 =2]	0c			0
	[1：移植患者 2：非移植患者 （筛查前）=1]	7.84257	3.28963	5.68358	1	0.0171244	2546.73	4.035	1.6074e+06			[1：移植患者 2：非移植患者 （筛查前）=1]	7.84257	3.28963	5.68358	1	0.0171244	2546.73	4.035	1.6074e+06
	[1：移植患者 2：非移植患者 （筛查前）=2]	0c			0							[1：移植患者 2：非移植患者 （筛查前）=2]	0c			0
	[筛查前有中心静脉置管（1=中心静脉置管；2=无）=1]	5.60159	2.27713	6.05128	1	0.0138962	270.856	3.12208	23498.1			[筛查前有中心静脉置管（1=中心静脉置管；2=无）=1]	5.60159	2.27713	6.05128	1	0.0138962	270.856	3.12208	23498.1
	[筛查前有中心静脉置管（1=中心静脉置管；2=无）=2]	0c			0							[筛查前有中心静脉置管（1=中心静脉置管；2=无）=2]	0c			0
	[筛查前有导尿管（1=尿管；2=无）=1]	-15.0014	0		1		3.05462e-07	3.05462e-07	3.05462e-07			[筛查前有导尿管（1=尿管；2=无）=1]	-15.0014	0		1		3.05462e-07	3.05462e-07	3.05462e-07
	[筛查前有导尿管（1=尿管；2=无）=2]	0c			0							[筛查前有导尿管（1=尿管；2=无）=2]	0c			0
	[筛查24小时内体温分组1 大于等于37.0：1； 小于37.0 为2=1]	5.07802	2.18051	5.42344	1	0.0198682	160.456	2.23515	11518.8			[筛查24小时内体温分组1 大于等于37.0：1； 小于37.0 为2=1]	5.07802	2.18051	5.42344	1	0.0198682	160.456	2.23515	11518.8
	[筛查24小时内体温分组1 大于等于37.0：1； 小于37.0 为2=2]	0c			0							[筛查24小时内体温分组1 大于等于37.0：1； 小于37.0 为2=2]	0c			0
	[筛查前3天是合并口腔溃疡 1有 2无）=1]	-3.84443	2.79595	1.89062	1	0.169132	0.0213986	8.92205e-05	5.13223			[筛查前3天是合并口腔溃疡 1有 2无）=1]	-3.84443	2.79595	1.89062	1	0.169132	0.0213986	8.92205e-05	5.13223
	[筛查前3天是合并口腔溃疡 1有 2无）=2]	0c			0							[筛查前3天是合并口腔溃疡 1有 2无）=2]	0c			0
	[筛查前3天合并咳嗽 1 有 2无 =1]	1.21293	1.35138	0.805601	1	0.369424	3.36333	0.237944	47.5406			[筛查前3天合并咳嗽 1 有 2无 =1]	1.21293	1.35138	0.805601	1	0.369424	3.36333	0.237944	47.5406
	[筛查前3天合并咳嗽 1 有 2无 =2]	0c			0							[筛查前3天合并咳嗽 1 有 2无 =2]	0c			0
	[筛查前3天合并腹泻症状 1有2无 =1]	0.614833	1.9898	0.0954761	1	0.757328	1.84935	0.0374366	91.3568			[筛查前3天合并腹泻症状 1有2无 =1]	0.614833	1.9898	0.0954761	1	0.757328	1.84935	0.0374366	91.3568
	[筛查前3天合并腹泻症状 1有2无 =2]	0c			0							[筛查前3天合并腹泻症状 1有2无 =2]	0c			0
	[筛查前3天合并肛周皮肤破溃 1有 2无 =1]	15.8219	9621.1	2.70437e-06	1	0.998688	7.43624e+06	0	.b			[筛查前3天合并肛周皮肤破溃 1有 2无 =1]	15.8219	9621.1	2.70437e-06	1	0.998688	7.43624e+06	0	.b
	[筛查前3天合并肛周皮肤破溃 1有 2无 =2]	0c			0							[筛查前3天合并肛周皮肤破溃 1有 2无 =2]	0c			0
	[筛查前后24小时内PCT(ng/L) 小于0.148为1 大于等于0.148为2 缺失值 1000=1]	2.1585	1.54485	1.95223	1	0.162347	8.65817	0.419223	178.816			[筛查前后24小时内PCT(ng/L) 小于0.148为1 大于等于0.148为2 缺失值 1000=1]	2.1585	1.54485	1.95223	1	0.162347	8.65817	0.419223	178.816
	[筛查前后24小时内PCT(ng/L) 小于0.148为1 大于等于0.148为2 缺失值 1000=2]	0c			0							[筛查前后24小时内PCT(ng/L) 小于0.148为1 大于等于0.148为2 缺失值 1000=2]	0c			0
	[筛查前后24小时内白蛋白分组2（g/L） 小于37.9为1 大于等于37.9为2=1]	-0.0864936	1.22455	0.00498901	1	0.94369	0.917141	0.0831949	10.1106			[筛查前后24小时内白蛋白分组2（g/L） 小于37.9为1 大于等于37.9为2=1]	-0.0864936	1.22455	0.00498901	1	0.94369	0.917141	0.0831949	10.1106
	[筛查前后24小时内白蛋白分组2（g/L） 小于37.9为1 大于等于37.9为2=2]	0c			0							[筛查前后24小时内白蛋白分组2（g/L） 小于37.9为1 大于等于37.9为2=2]	0c			0
	[同次入院筛查总次数分组1 小于4次为1 大于等于4次为2=1]	-24.089	0		1		3.45351e-11	3.45351e-11	3.45351e-11			[同次入院筛查总次数分组1 小于4次为1 大于等于4次为2=1]	-24.089	0		1		3.45351e-11	3.45351e-11	3.45351e-11
	[同次入院筛查总次数分组1 小于4次为1 大于等于4次为2=2]	0c			0							[同次入院筛查总次数分组1 小于4次为1 大于等于4次为2=2]	0c			0
	[筛查当天是否粒缺（粒细胞＜0.5*10^9/L） 是1 否2=1]	0.476492	1.19428	0.159184	1	0.689909	1.61041	0.155012	16.7306			[筛查当天是否粒缺（粒细胞＜0.5*10^9/L） 是1 否2=1]	0.476492	1.19428	0.159184	1	0.689909	1.61041	0.155012	16.7306
	[筛查当天是否粒缺（粒细胞＜0.5*10^9/L） 是1 否2=2]	0c			0							[筛查当天是否粒缺（粒细胞＜0.5*10^9/L） 是1 否2=2]	0c			0
	[住院天数分组1 小于20天为1 大于等于20为0=0]	3.07583	1.46878	4.38539	1	0.0362482	21.6679	1.21782	385.521			[住院天数分组1 小于20天为1 大于等于20为0=0]	3.07583	1.46878	4.38539	1	0.0362482	21.6679	1.21782	385.521
	[住院天数分组1 小于20天为1 大于等于20为0=1]	0c			0							[住院天数分组1 小于20天为1 大于等于20为0=1]	0c			0
a. 参考类别为：^1。
b. 计算此统计时发生了浮点溢出。因此，它的值设置为系统缺失值。
c. 此参数冗余，因此设置为零。
参数估算值
分组 1阳性CRE筛查阳性 2阴性CRE筛查阴性 未筛查3a		B	标准 错误	瓦尔德	自由度	显著性	Exp(B)	Exp(B) 的 95% 置信区间			分组 1阳性CRE筛查阳性 2阴性CRE筛查阴性 未筛查3a		B	标准 错误	瓦尔德	自由度	显著性	Exp(B)	Exp(B) 的 95% 置信区间
								下限	上限										下限	上限
1	截距	-1.27474	3306.34	1.48645e-07	1	0.999692					1	截距	-1.27474	3306.34	1.48645e-07	1	0.999692
	[（筛查前）既往3个月发生过MDR感染 1=是，2=否 =1]	12.1184	601.372	0.00040607	1	0.983923	183203	0	.b			[（筛查前）既往3个月发生过MDR感染 1=是，2=否 =1]	12.1184	601.372	0.00040607	1	0.983923	183203	0	.b
	[（筛查前）既往3个月发生过MDR感染 1=是，2=否 =2]	0c			0							[（筛查前）既往3个月发生过MDR感染 1=是，2=否 =2]	0c			0
	[（筛查前）既往3个月使用过激素类药物 1=使用；2=否=1]	4.43227	1.76368	6.31561	1	0.011968	84.1225	2.65257	2667.82			[（筛查前）既往3个月使用过激素类药物 1=使用；2=否=1]	4.43227	1.76368	6.31561	1	0.011968	84.1225	2.65257	2667.82
	[（筛查前）既往3个月使用过激素类药物 1=使用；2=否=2]	0c			0							[（筛查前）既往3个月使用过激素类药物 1=使用；2=否=2]	0c			0
	[（筛查前）既往1个月使用抗菌过的抗细菌药物 小于3种为2 大于等于3种为1=1]	3.8088	2.12854	3.20193	1	0.0735516	45.0964	0.695539	2923.9			[（筛查前）既往1个月使用抗菌过的抗细菌药物 小于3种为2 大于等于3种为1=1]	3.8088	2.12854	3.20193	1	0.0735516	45.0964	0.695539	2923.9
	[（筛查前）既往1个月使用抗菌过的抗细菌药物 小于3种为2 大于等于3种为1=2]	0c			0							[（筛查前）既往1个月使用抗菌过的抗细菌药物 小于3种为2 大于等于3种为1=2]	0c			0
	[（筛查前）既往1个月 喹诺酮类暴露史 1有 2无 =1]	1.0562	2.36471	0.199497	1	0.655127	2.87542	0.0279164	296.17			[（筛查前）既往1个月 喹诺酮类暴露史 1有 2无 =1]	1.0562	2.36471	0.199497	1	0.655127	2.87542	0.0279164	296.17
	[（筛查前）既往1个月 喹诺酮类暴露史 1有 2无 =2]	0c			0							[（筛查前）既往1个月 喹诺酮类暴露史 1有 2无 =2]	0c			0
	[（筛查前）既往1个月 氨基糖苷类暴露史 1有 2无 =1]	9.43232	980	9.2637e-05	1	0.992321	12485.5	0	.b			[（筛查前）既往1个月 氨基糖苷类暴露史 1有 2无 =1]	9.43232	980	9.2637e-05	1	0.992321	12485.5	0	.b
	[（筛查前）既往1个月 氨基糖苷类暴露史 1有 2无 =2]	0c			0							[（筛查前）既往1个月 氨基糖苷类暴露史 1有 2无 =2]	0c			0
	[（筛查前）既往1个月 多肽类抗菌素暴露史 1有 2无 =1]	-0.393109	2.15727	0.0332061	1	0.855406	0.674955	0.00984024	46.2961			[（筛查前）既往1个月 多肽类抗菌素暴露史 1有 2无 =1]	-0.393109	2.15727	0.0332061	1	0.855406	0.674955	0.00984024	46.2961
	[（筛查前）既往1个月 多肽类抗菌素暴露史 1有 2无 =2]	0c			0							[（筛查前）既往1个月 多肽类抗菌素暴露史 1有 2无 =2]	0c			0
	[（筛查前）既往1个月碳青霉烯类暴露史 1有 2 无 =1]	4.53816	3.11241	2.12601	1	0.144818	93.5181	0.209704	41704.8			[（筛查前）既往1个月碳青霉烯类暴露史 1有 2 无 =1]	4.53816	3.11241	2.12601	1	0.144818	93.5181	0.209704	41704.8
	[（筛查前）既往1个月碳青霉烯类暴露史 1有 2 无 =2]	0c			0							[（筛查前）既往1个月碳青霉烯类暴露史 1有 2 无 =2]	0c			0
	[（筛查前）既往1个月 ß-内酰胺酶抑制剂复方制剂暴露史 1有 2无 =1]	4.63114	2.08277	4.94418	1	0.0261786	102.631	1.73151	6083.21			[（筛查前）既往1个月 ß-内酰胺酶抑制剂复方制剂暴露史 1有 2无 =1]	4.63114	2.08277	4.94418	1	0.0261786	102.631	1.73151	6083.21
	[（筛查前）既往1个月 ß-内酰胺酶抑制剂复方制剂暴露史 1有 2无 =2]	0c			0							[（筛查前）既往1个月 ß-内酰胺酶抑制剂复方制剂暴露史 1有 2无 =2]	0c			0
	[（筛查前）既往1个月 三唑类暴露史 1有 2无 =1]	-3.22442	1.90099	2.87701	1	0.0898528	0.0397789	0.000958348	1.65113			[（筛查前）既往1个月 三唑类暴露史 1有 2无 =1]	-3.22442	1.90099	2.87701	1	0.0898528	0.0397789	0.000958348	1.65113
	[（筛查前）既往1个月 三唑类暴露史 1有 2无 =2]	0c			0							[（筛查前）既往1个月 三唑类暴露史 1有 2无 =2]	0c			0
	[（筛查前）既往1个月 棘白菌素类 暴露史 1有 2无 =1]	7.30377	3.87997	3.54353	1	0.0597781	1485.89	0.740195	2.98281e+06			[（筛查前）既往1个月 棘白菌素类 暴露史 1有 2无 =1]	7.30377	3.87997	3.54353	1	0.0597781	1485.89	0.740195	2.98281e+06
	[（筛查前）既往1个月 棘白菌素类 暴露史 1有 2无 =2]	0c			0							[（筛查前）既往1个月 棘白菌素类 暴露史 1有 2无 =2]	0c			0
	[1：移植患者 2：非移植患者 （筛查前）=1]	6.84655	3.07856	4.94592	1	0.0261524	940.626	2.25392	392550			[1：移植患者 2：非移植患者 （筛查前）=1]	6.84655	3.07856	4.94592	1	0.0261524	940.626	2.25392	392550
	[1：移植患者 2：非移植患者 （筛查前）=2]	0c			0							[1：移植患者 2：非移植患者 （筛查前）=2]	0c			0
	[筛查前有中心静脉置管（1=中心静脉置管；2=无）=1]	6.03774	2.31461	6.80444	1	0.00909314	418.946	4.487	39116.5			[筛查前有中心静脉置管（1=中心静脉置管；2=无）=1]	6.03774	2.31461	6.80444	1	0.00909314	418.946	4.487	39116.5
	[筛查前有中心静脉置管（1=中心静脉置管；2=无）=2]	0c			0							[筛查前有中心静脉置管（1=中心静脉置管；2=无）=2]	0c			0
	[筛查24小时内体温分组1 大于等于37.0：1； 小于37.0 为2=1]	5.37571	2.5249	4.53296	1	0.0332481	216.093	1.53263	30467.9			[筛查24小时内体温分组1 大于等于37.0：1； 小于37.0 为2=1]	5.37571	2.5249	4.53296	1	0.0332481	216.093	1.53263	30467.9
	[筛查24小时内体温分组1 大于等于37.0：1； 小于37.0 为2=2]	0c			0							[筛查24小时内体温分组1 大于等于37.0：1； 小于37.0 为2=2]	0c			0
	[筛查前3天是合并口腔溃疡 1有 2无）=1]	-5.52532	3.48439	2.51455	1	0.1128	0.00398459	4.30985e-06	3.68388			[筛查前3天是合并口腔溃疡 1有 2无）=1]	-5.52532	3.48439	2.51455	1	0.1128	0.00398459	4.30985e-06	3.68388
	[筛查前3天是合并口腔溃疡 1有 2无）=2]	0c			0							[筛查前3天是合并口腔溃疡 1有 2无）=2]	0c			0
	[筛查前3天合并咳嗽 1 有 2无 =1]	3.11585	1.78805	3.03663	1	0.0814046	22.5527	0.677958	750.226			[筛查前3天合并咳嗽 1 有 2无 =1]	3.11585	1.78805	3.03663	1	0.0814046	22.5527	0.677958	750.226
	[筛查前3天合并咳嗽 1 有 2无 =2]	0c			0							[筛查前3天合并咳嗽 1 有 2无 =2]	0c			0
	[筛查前3天合并腹泻症状 1有2无 =1]	-0.325451	2.58541	0.0158458	1	0.899827	0.722201	0.0045494	114.647			[筛查前3天合并腹泻症状 1有2无 =1]	-0.325451	2.58541	0.0158458	1	0.899827	0.722201	0.0045494	114.647
	[筛查前3天合并腹泻症状 1有2无 =2]	0c			0							[筛查前3天合并腹泻症状 1有2无 =2]	0c			0
	[筛查前3天合并肛周皮肤破溃 1有 2无 =1]	20.0388	949.281	0.00044561	1	0.983158	5.04366e+08	0	.b			[筛查前3天合并肛周皮肤破溃 1有 2无 =1]	20.0388	949.281	0.00044561	1	0.983158	5.04366e+08	0	.b
	[筛查前3天合并肛周皮肤破溃 1有 2无 =2]	0c			0							[筛查前3天合并肛周皮肤破溃 1有 2无 =2]	0c			0
	[小于33.4为1 大于等于33.4为2=1.00]	2.85182	1.71793	2.75571	1	0.0969076	17.3192	0.597347	502.148			[小于33.4为1 大于等于33.4为2=1.00]	2.85182	1.71793	2.75571	1	0.0969076	17.3192	0.597347	502.148
	[小于33.4为1 大于等于33.4为2=2.00]	0c			0							[小于33.4为1 大于等于33.4为2=2.00]	0c			0
	[筛查前后24小时内PCT(ng/L) 小于0.148为1 大于等于0.148为0 缺失值 1000=0]	-4.01606	2.02398	3.93723	1	0.0472285	0.0180238	0.00034122	0.952044			[筛查前后24小时内PCT(ng/L) 小于0.148为1 大于等于0.148为0 缺失值 1000=0]	-4.01606	2.02398	3.93723	1	0.0472285	0.0180238	0.00034122	0.952044
	[筛查前后24小时内PCT(ng/L) 小于0.148为1 大于等于0.148为0 缺失值 1000=1]	0c			0							[筛查前后24小时内PCT(ng/L) 小于0.148为1 大于等于0.148为0 缺失值 1000=1]	0c			0
	[筛查当天是否粒缺（粒细胞＜0.5*10^9/L） 是1 否2=1]	0.500385	1.58318	0.0998956	1	0.751955	1.64936	0.0740811	36.7215			[筛查当天是否粒缺（粒细胞＜0.5*10^9/L） 是1 否2=1]	0.500385	1.58318	0.0998956	1	0.751955	1.64936	0.0740811	36.7215
	[筛查当天是否粒缺（粒细胞＜0.5*10^9/L） 是1 否2=2]	0c			0							[筛查当天是否粒缺（粒细胞＜0.5*10^9/L） 是1 否2=2]	0c			0
	[筛查前疾病状态 1CR 0NR 3缺失值=0]	-13.869	3306.33	1.75953e-05	1	0.996653	9.47929e-07	0	.b			[筛查前疾病状态 1CR 0NR 3缺失值=0]	-13.869	3306.33	1.75953e-05	1	0.996653	9.47929e-07	0	.b
	[筛查前疾病状态 1CR 0NR 3缺失值=1]	-14.3312	3306.33	1.87876e-05	1	0.996542	5.97094e-07	0	.b			[筛查前疾病状态 1CR 0NR 3缺失值=1]	-14.3312	3306.33	1.87876e-05	1	0.996542	5.97094e-07	0	.b
	[筛查前疾病状态 1CR 0NR 3缺失值=3]	0c			0							[筛查前疾病状态 1CR 0NR 3缺失值=3]	0c			0
	[（筛查前）化疗疗程数分组 小于6疗程为1 大于等于6疗程为0=0]	0.229813	3.56015	0.00416689	1	0.948531	1.25837	0.00117327	1349.63			[（筛查前）化疗疗程数分组 小于6疗程为1 大于等于6疗程为0=0]	0.229813	3.56015	0.00416689	1	0.948531	1.25837	0.00117327	1349.63
	[（筛查前）化疗疗程数分组 小于6疗程为1 大于等于6疗程为0=1]	0c			0							[（筛查前）化疗疗程数分组 小于6疗程为1 大于等于6疗程为0=1]	0c			0
	[发病-筛查时长分组 小于6月为0 大于等于6月为1=.00]	-3.64574	3.50692	1.08074	1	0.298533	0.026102	2.70132e-05	25.2216			[发病-筛查时长分组 小于6月为0 大于等于6月为1=.00]	-3.64574	3.50692	1.08074	1	0.298533	0.026102	2.70132e-05	25.2216
	[发病-筛查时长分组 小于6月为0 大于等于6月为1=1.00]	0c			0							[发病-筛查时长分组 小于6月为0 大于等于6月为1=1.00]	0c			0
	[住院天数分组2 小于18天为1 大于等于18为0=0]	4.44464	2.00263	4.92577	1	0.026459	85.1694	1.6813	4314.41			[住院天数分组2 小于18天为1 大于等于18为0=0]	4.44464	2.00263	4.92577	1	0.026459	85.1694	1.6813	4314.41
	[住院天数分组2 小于18天为1 大于等于18为0=1]	0c			0							[住院天数分组2 小于18天为1 大于等于18为0=1]	0c			0
2	截距	-11.1864	5.33324	4.39946	1	0.0359504					2	截距	-11.1864	5.33324	4.39946	1	0.0359504
	[（筛查前）既往3个月发生过MDR感染 1=是，2=否 =1]	12.6004	601.372	0.000439021	1	0.983283	296691	0	.b			[（筛查前）既往3个月发生过MDR感染 1=是，2=否 =1]	12.6004	601.372	0.000439021	1	0.983283	296691	0	.b
	[（筛查前）既往3个月发生过MDR感染 1=是，2=否 =2]	0c			0							[（筛查前）既往3个月发生过MDR感染 1=是，2=否 =2]	0c			0
	[（筛查前）既往3个月使用过激素类药物 1=使用；2=否=1]	-0.0190447	1.652	0.000132901	1	0.990802	0.981136	0.0385076	24.9984			[（筛查前）既往3个月使用过激素类药物 1=使用；2=否=1]	-0.0190447	1.652	0.000132901	1	0.990802	0.981136	0.0385076	24.9984
	[（筛查前）既往3个月使用过激素类药物 1=使用；2=否=2]	0c			0							[（筛查前）既往3个月使用过激素类药物 1=使用；2=否=2]	0c			0
	[（筛查前）既往1个月使用抗菌过的抗细菌药物 小于3种为2 大于等于3种为1=1]	2.17785	1.96822	1.22437	1	0.268505	8.82735	0.186415	418.003			[（筛查前）既往1个月使用抗菌过的抗细菌药物 小于3种为2 大于等于3种为1=1]	2.17785	1.96822	1.22437	1	0.268505	8.82735	0.186415	418.003
	[（筛查前）既往1个月使用抗菌过的抗细菌药物 小于3种为2 大于等于3种为1=2]	0c			0							[（筛查前）既往1个月使用抗菌过的抗细菌药物 小于3种为2 大于等于3种为1=2]	0c			0
	[（筛查前）既往1个月 喹诺酮类暴露史 1有 2无 =1]	-0.15582	2.32007	0.00451069	1	0.946453	0.855713	0.0090673	80.7566			[（筛查前）既往1个月 喹诺酮类暴露史 1有 2无 =1]	-0.15582	2.32007	0.00451069	1	0.946453	0.855713	0.0090673	80.7566
	[（筛查前）既往1个月 喹诺酮类暴露史 1有 2无 =2]	0c			0							[（筛查前）既往1个月 喹诺酮类暴露史 1有 2无 =2]	0c			0
	[（筛查前）既往1个月 氨基糖苷类暴露史 1有 2无 =1]	-8.05959	1270.33	4.02523e-05	1	0.994938	0.000316058	0	.b			[（筛查前）既往1个月 氨基糖苷类暴露史 1有 2无 =1]	-8.05959	1270.33	4.02523e-05	1	0.994938	0.000316058	0	.b
	[（筛查前）既往1个月 氨基糖苷类暴露史 1有 2无 =2]	0c			0							[（筛查前）既往1个月 氨基糖苷类暴露史 1有 2无 =2]	0c			0
	[（筛查前）既往1个月 多肽类抗菌素暴露史 1有 2无 =1]	-0.281746	1.95899	0.0206847	1	0.885641	0.754465	0.0162234	35.0863			[（筛查前）既往1个月 多肽类抗菌素暴露史 1有 2无 =1]	-0.281746	1.95899	0.0206847	1	0.885641	0.754465	0.0162234	35.0863
	[（筛查前）既往1个月 多肽类抗菌素暴露史 1有 2无 =2]	0c			0							[（筛查前）既往1个月 多肽类抗菌素暴露史 1有 2无 =2]	0c			0
	[（筛查前）既往1个月碳青霉烯类暴露史 1有 2 无 =1]	3.2808	2.91021	1.2709	1	0.259598	26.597	0.0886456	7980.11			[（筛查前）既往1个月碳青霉烯类暴露史 1有 2 无 =1]	3.2808	2.91021	1.2709	1	0.259598	26.597	0.0886456	7980.11
	[（筛查前）既往1个月碳青霉烯类暴露史 1有 2 无 =2]	0c			0							[（筛查前）既往1个月碳青霉烯类暴露史 1有 2 无 =2]	0c			0
	[（筛查前）既往1个月 ß-内酰胺酶抑制剂复方制剂暴露史 1有 2无 =1]	3.78261	1.82685	4.28725	1	0.0383993	43.9307	1.22391	1576.83			[（筛查前）既往1个月 ß-内酰胺酶抑制剂复方制剂暴露史 1有 2无 =1]	3.78261	1.82685	4.28725	1	0.0383993	43.9307	1.22391	1576.83
	[（筛查前）既往1个月 ß-内酰胺酶抑制剂复方制剂暴露史 1有 2无 =2]	0c			0							[（筛查前）既往1个月 ß-内酰胺酶抑制剂复方制剂暴露史 1有 2无 =2]	0c			0
	[（筛查前）既往1个月 三唑类暴露史 1有 2无 =1]	-4.01793	1.87469	4.59352	1	0.0320931	0.0179902	0.000456347	0.709211			[（筛查前）既往1个月 三唑类暴露史 1有 2无 =1]	-4.01793	1.87469	4.59352	1	0.0320931	0.0179902	0.000456347	0.709211
	[（筛查前）既往1个月 三唑类暴露史 1有 2无 =2]	0c			0							[（筛查前）既往1个月 三唑类暴露史 1有 2无 =2]	0c			0
	[（筛查前）既往1个月 棘白菌素类 暴露史 1有 2无 =1]	3.69261	3.68424	1.00455	1	0.316212	40.1496	0.0293527	54918			[（筛查前）既往1个月 棘白菌素类 暴露史 1有 2无 =1]	3.69261	3.68424	1.00455	1	0.316212	40.1496	0.0293527	54918
	[（筛查前）既往1个月 棘白菌素类 暴露史 1有 2无 =2]	0c			0							[（筛查前）既往1个月 棘白菌素类 暴露史 1有 2无 =2]	0c			0
	[1：移植患者 2：非移植患者 （筛查前）=1]	9.41965	3.19117	8.71304	1	0.00315941	12328.3	23.6905	6.41548e+06			[1：移植患者 2：非移植患者 （筛查前）=1]	9.41965	3.19117	8.71304	1	0.00315941	12328.3	23.6905	6.41548e+06
	[1：移植患者 2：非移植患者 （筛查前）=2]	0c			0							[1：移植患者 2：非移植患者 （筛查前）=2]	0c			0
	[筛查前有中心静脉置管（1=中心静脉置管；2=无）=1]	5.56745	2.16334	6.62313	1	0.0100663	261.765	3.77116	18169.7			[筛查前有中心静脉置管（1=中心静脉置管；2=无）=1]	5.56745	2.16334	6.62313	1	0.0100663	261.765	3.77116	18169.7
	[筛查前有中心静脉置管（1=中心静脉置管；2=无）=2]	0c			0							[筛查前有中心静脉置管（1=中心静脉置管；2=无）=2]	0c			0
	[筛查24小时内体温分组1 大于等于37.0：1； 小于37.0 为2=1]	6.24763	2.46956	6.40018	1	0.0114109	516.785	4.08525	65373.3			[筛查24小时内体温分组1 大于等于37.0：1； 小于37.0 为2=1]	6.24763	2.46956	6.40018	1	0.0114109	516.785	4.08525	65373.3
	[筛查24小时内体温分组1 大于等于37.0：1； 小于37.0 为2=2]	0c			0							[筛查24小时内体温分组1 大于等于37.0：1； 小于37.0 为2=2]	0c			0
	[筛查前3天是合并口腔溃疡 1有 2无）=1]	-5.44614	3.47284	2.45928	1	0.116832	0.0043129	4.7718e-06	3.89814			[筛查前3天是合并口腔溃疡 1有 2无）=1]	-5.44614	3.47284	2.45928	1	0.116832	0.0043129	4.7718e-06	3.89814
	[筛查前3天是合并口腔溃疡 1有 2无）=2]	0c			0							[筛查前3天是合并口腔溃疡 1有 2无）=2]	0c			0
	[筛查前3天合并咳嗽 1 有 2无 =1]	0.873222	1.57616	0.306938	1	0.579565	2.39461	0.109046	52.5851			[筛查前3天合并咳嗽 1 有 2无 =1]	0.873222	1.57616	0.306938	1	0.579565	2.39461	0.109046	52.5851
	[筛查前3天合并咳嗽 1 有 2无 =2]	0c			0							[筛查前3天合并咳嗽 1 有 2无 =2]	0c			0
	[筛查前3天合并腹泻症状 1有2无 =1]	3.32183	2.5215	1.73555	1	0.187704	27.7111	0.197856	3881.13			[筛查前3天合并腹泻症状 1有2无 =1]	3.32183	2.5215	1.73555	1	0.187704	27.7111	0.197856	3881.13
	[筛查前3天合并腹泻症状 1有2无 =2]	0c			0							[筛查前3天合并腹泻症状 1有2无 =2]	0c			0
	[筛查前3天合并肛周皮肤破溃 1有 2无 =1]	18.0662	949.28	0.000362197	1	0.984816	7.01534e+07	0	.b			[筛查前3天合并肛周皮肤破溃 1有 2无 =1]	18.0662	949.28	0.000362197	1	0.984816	7.01534e+07	0	.b
	[筛查前3天合并肛周皮肤破溃 1有 2无 =2]	0c			0							[筛查前3天合并肛周皮肤破溃 1有 2无 =2]	0c			0
	[小于33.4为1 大于等于33.4为2=1.00]	0.44619	1.40109	0.101417	1	0.750136	1.56235	0.10027	24.3436			[小于33.4为1 大于等于33.4为2=1.00]	0.44619	1.40109	0.101417	1	0.750136	1.56235	0.10027	24.3436
	[小于33.4为1 大于等于33.4为2=2.00]	0c			0							[小于33.4为1 大于等于33.4为2=2.00]	0c			0
	[筛查前后24小时内PCT(ng/L) 小于0.148为1 大于等于0.148为0 缺失值 1000=0]	-2.80803	1.74995	2.57486	1	0.108574	0.060324	0.00195404	1.86229			[筛查前后24小时内PCT(ng/L) 小于0.148为1 大于等于0.148为0 缺失值 1000=0]	-2.80803	1.74995	2.57486	1	0.108574	0.060324	0.00195404	1.86229
	[筛查前后24小时内PCT(ng/L) 小于0.148为1 大于等于0.148为0 缺失值 1000=1]	0c			0							[筛查前后24小时内PCT(ng/L) 小于0.148为1 大于等于0.148为0 缺失值 1000=1]	0c			0
	[筛查当天是否粒缺（粒细胞＜0.5*10^9/L） 是1 否2=1]	0.525056	1.43804	0.133313	1	0.715022	1.69055	0.100918	28.3197			[筛查当天是否粒缺（粒细胞＜0.5*10^9/L） 是1 否2=1]	0.525056	1.43804	0.133313	1	0.715022	1.69055	0.100918	28.3197
	[筛查当天是否粒缺（粒细胞＜0.5*10^9/L） 是1 否2=2]	0c			0							[筛查当天是否粒缺（粒细胞＜0.5*10^9/L） 是1 否2=2]	0c			0
	[筛查前疾病状态 1CR 0NR 3缺失值=0]	2.91748	1.96929	2.19481	1	0.138476	18.4945	0.389748	877.613			[筛查前疾病状态 1CR 0NR 3缺失值=0]	2.91748	1.96929	2.19481	1	0.138476	18.4945	0.389748	877.613
	[筛查前疾病状态 1CR 0NR 3缺失值=1]	1.34394	0		1		3.83413	3.83413	3.83413			[筛查前疾病状态 1CR 0NR 3缺失值=1]	1.34394	0		1		3.83413	3.83413	3.83413
	[筛查前疾病状态 1CR 0NR 3缺失值=3]	0c			0							[筛查前疾病状态 1CR 0NR 3缺失值=3]	0c			0
	[（筛查前）化疗疗程数分组 小于6疗程为1 大于等于6疗程为0=0]	-3.88802	3.54207	1.20488	1	0.272348	0.0204858	1.97898e-05	21.2064			[（筛查前）化疗疗程数分组 小于6疗程为1 大于等于6疗程为0=0]	-3.88802	3.54207	1.20488	1	0.272348	0.0204858	1.97898e-05	21.2064
	[（筛查前）化疗疗程数分组 小于6疗程为1 大于等于6疗程为0=1]	0c			0							[（筛查前）化疗疗程数分组 小于6疗程为1 大于等于6疗程为0=1]	0c			0
	[发病-筛查时长分组 小于6月为0 大于等于6月为1=.00]	-2.22715	3.44843	0.417116	1	0.51838	0.107835	0.000125156	92.9115			[发病-筛查时长分组 小于6月为0 大于等于6月为1=.00]	-2.22715	3.44843	0.417116	1	0.51838	0.107835	0.000125156	92.9115
	[发病-筛查时长分组 小于6月为0 大于等于6月为1=1.00]	0c			0							[发病-筛查时长分组 小于6月为0 大于等于6月为1=1.00]	0c			0
	[住院天数分组2 小于18天为1 大于等于18为0=0]	1.69912	1.52021	1.24923	1	0.2637	5.46915	0.277916	107.628			[住院天数分组2 小于18天为1 大于等于18为0=0]	1.69912	1.52021	1.24923	1	0.2637	5.46915	0.277916	107.628
	[住院天数分组2 小于18天为1 大于等于18为0=1]	0c			0							[住院天数分组2 小于18天为1 大于等于18为0=1]	0c			0
a. 参考类别为：^1。
b. 计算此统计时发生了浮点溢出。因此，它的值设置为系统缺失值。
c. 此参数冗余，因此设置为零。
											参数估算值
											分组 1阳性CRE筛查阳性 2阴性CRE筛查阴性 未筛查3a		B	标准 错误	瓦尔德	自由度	显著性	Exp(B)	Exp(B) 的 95% 置信区间
																			下限	上限
											1	截距	-6.52718	3306.33	3.89724e-06	1	0.998425
												[（筛查前）既往3个月发生过MDR感染 1=是，2=否 =1]	12.0495	567.801	0.000450345	1	0.983069	171012	0	.b
												[（筛查前）既往3个月发生过MDR感染 1=是，2=否 =2]	0c			0
												[（筛查前）既往3个月使用过激素类药物 1=使用；2=否=1]	4.50756	1.84758	5.9522	1	0.014699	90.6998	2.42631	3390.52
												[（筛查前）既往3个月使用过激素类药物 1=使用；2=否=2]	0c			0
												[（筛查前）既往1个月 喹诺酮类暴露史 1有 2无 =1]	1.88832	2.05714	0.842601	1	0.358654	6.60824	0.117231	372.501
												[（筛查前）既往1个月 喹诺酮类暴露史 1有 2无 =2]	0c			0
												[（筛查前）既往1个月 氨基糖苷类暴露史 1有 2无 =1]	12.6326	919.369	0.000188801	1	0.989037	306381	0	.b
												[（筛查前）既往1个月 氨基糖苷类暴露史 1有 2无 =2]	0c			0
												[（筛查前）既往1个月 多肽类抗菌素暴露史 1有 2无 =1]	0.757313	2.12914	0.126515	1	0.722073	2.13254	0.0328527	138.428
												[（筛查前）既往1个月 多肽类抗菌素暴露史 1有 2无 =2]	0c			0
												[（筛查前）既往1个月碳青霉烯类暴露史 1有 2 无 =1]	6.71739	2.78849	5.80314	1	0.0159976	826.66	3.49751	195387
												[（筛查前）既往1个月碳青霉烯类暴露史 1有 2 无 =2]	0c			0
												[（筛查前）既往1个月 ß-内酰胺酶抑制剂复方制剂暴露史 1有 2无 =1]	5.21616	2.10995	6.11164	1	0.0134295	184.225	2.94684	11517
												[（筛查前）既往1个月 ß-内酰胺酶抑制剂复方制剂暴露史 1有 2无 =2]	0c			0
												[（筛查前）既往1个月 三唑类暴露史 1有 2无 =1]	-2.91642	1.82234	2.56121	1	0.109515	0.0541269	0.00152138	1.9257
												[（筛查前）既往1个月 三唑类暴露史 1有 2无 =2]	0c			0
												[（筛查前）既往1个月 棘白菌素类 暴露史 1有 2无 =1]	7.35594	3.59676	4.18267	1	0.0408393	1565.46	1.35856	1.80388e+06
												[（筛查前）既往1个月 棘白菌素类 暴露史 1有 2无 =2]	0c			0
												[1：移植患者 2：非移植患者 （筛查前）=1]	8.78479	2.90342	9.1547	1	0.00248079	6534.11	22.0696	1.93454e+06
												[1：移植患者 2：非移植患者 （筛查前）=2]	0c			0
												[筛查前有中心静脉置管（1=中心静脉置管；2=无）=1]	6.68356	2.41227	7.67653	1	0.00559435	799.16	7.0682	90356.5
												[筛查前有中心静脉置管（1=中心静脉置管；2=无）=2]	0c			0
												[筛查24小时内体温分组1 大于等于37.0：1； 小于37.0 为2=1]	5.65207	2.80361	4.06423	1	0.0438006	284.879	1.1701	69358.6
												[筛查24小时内体温分组1 大于等于37.0：1； 小于37.0 为2=2]	0c			0
												[筛查前3天是合并口腔溃疡 1有 2无）=1]	-4.54372	2.77385	2.68322	1	0.101411	0.0106338	4.63001e-05	2.44228
												[筛查前3天是合并口腔溃疡 1有 2无）=2]	0c			0
												[筛查前3天合并咳嗽 1 有 2无 =1]	3.12102	1.71441	3.31409	1	0.0686885	22.6695	0.787288	652.755
												[筛查前3天合并咳嗽 1 有 2无 =2]	0c			0
												[筛查前3天合并腹泻症状 1有2无 =1]	0.731161	3.11258	0.0551805	1	0.814282	2.07749	0.00465702	926.765
												[筛查前3天合并腹泻症状 1有2无 =2]	0c			0
												[筛查前3天合并肛周皮肤破溃 1有 2无 =1]	20.8772	952.543	0.000480371	1	0.982514	1.16645e+09	0	.b
												[筛查前3天合并肛周皮肤破溃 1有 2无 =2]	0c			0
												[小于33.4为1 大于等于33.4为2=1.00]	1.86851	1.57691	1.40402	1	0.236052	6.47861	0.294585	142.48
												[小于33.4为1 大于等于33.4为2=2.00]	0c			0
												[筛查前后24小时内PCT(ng/L) 小于0.148为1 大于等于0.148为0 缺失值 1000=0]	-3.68308	2.07424	3.15285	1	0.0757944	0.0251454	0.000431379	1.46574
												[筛查前后24小时内PCT(ng/L) 小于0.148为1 大于等于0.148为0 缺失值 1000=1]	0c			0
												[筛查前疾病状态 1CR 0NR 3缺失值=0]	-9.72774	3306.33	8.65628e-06	1	0.997653	5.96068e-05	0	.b
												[筛查前疾病状态 1CR 0NR 3缺失值=1]	-10.8935	3306.33	1.08553e-05	1	0.997371	1.85784e-05	0	.b
												[筛查前疾病状态 1CR 0NR 3缺失值=3]	0c			0
												[（筛查前）化疗疗程数分组 小于6疗程为1 大于等于6疗程为0=0]	0.386376	3.09567	0.015578	1	0.900673	1.47164	0.00341003	635.102
												[（筛查前）化疗疗程数分组 小于6疗程为1 大于等于6疗程为0=1]	0c			0
												[发病-筛查时长分组 小于6月为0 大于等于6月为1=.00]	-2.03661	2.56495	0.630461	1	0.427186	0.13047	0.000855507	19.8975
												[发病-筛查时长分组 小于6月为0 大于等于6月为1=1.00]	0c			0
												[住院天数分组2 小于18天为1 大于等于18为0=0]	4.63593	1.8856	6.04467	1	0.0139483	103.124	2.56053	4153.24
												[住院天数分组2 小于18天为1 大于等于18为0=1]	0c			0
												[筛查当天是否粒缺（粒细胞＜0.5*10^9/L） 是1 否2=1]	-0.435398	1.66333	0.0685202	1	0.793504	0.647007	0.0248361	16.8552
												[筛查当天是否粒缺（粒细胞＜0.5*10^9/L） 是1 否2=2]	0c			0
											2	截距	-15.3898	5.27848	8.50053	1	0.00355043
												[（筛查前）既往3个月发生过MDR感染 1=是，2=否 =1]	12.3683	567.801	0.000474492	1	0.982621	235233	0	.b
												[（筛查前）既往3个月发生过MDR感染 1=是，2=否 =2]	0c			0
												[（筛查前）既往3个月使用过激素类药物 1=使用；2=否=1]	0.787536	1.76668	0.198712	1	0.655762	2.19797	0.0689004	70.117
												[（筛查前）既往3个月使用过激素类药物 1=使用；2=否=2]	0c			0
												[（筛查前）既往1个月 喹诺酮类暴露史 1有 2无 =1]	0.365243	2.02945	0.0323896	1	0.857175	1.44086	0.0269868	76.9298
												[（筛查前）既往1个月 喹诺酮类暴露史 1有 2无 =2]	0c			0
												[（筛查前）既往1个月 氨基糖苷类暴露史 1有 2无 =1]	-4.25659	1251.97	1.15594e-05	1	0.997287	0.0141706	0	.b
												[（筛查前）既往1个月 氨基糖苷类暴露史 1有 2无 =2]	0c			0
												[（筛查前）既往1个月 多肽类抗菌素暴露史 1有 2无 =1]	0.674454	1.97765	0.116307	1	0.733075	1.96296	0.0406943	94.6868
												[（筛查前）既往1个月 多肽类抗菌素暴露史 1有 2无 =2]	0c			0
												[（筛查前）既往1个月碳青霉烯类暴露史 1有 2 无 =1]	4.75386	2.63649	3.25119	1	0.0713717	116.032	0.661295	20359.1
												[（筛查前）既往1个月碳青霉烯类暴露史 1有 2 无 =2]	0c			0
												[（筛查前）既往1个月 ß-内酰胺酶抑制剂复方制剂暴露史 1有 2无 =1]	4.2622	1.86979	5.19616	1	0.0226369	70.9657	1.81753	2770.86
												[（筛查前）既往1个月 ß-内酰胺酶抑制剂复方制剂暴露史 1有 2无 =2]	0c			0
												[（筛查前）既往1个月 三唑类暴露史 1有 2无 =1]	-3.91801	1.82361	4.61599	1	0.0316751	0.0198807	0.000557403	0.709077
												[（筛查前）既往1个月 三唑类暴露史 1有 2无 =2]	0c			0
												[（筛查前）既往1个月 棘白菌素类 暴露史 1有 2无 =1]	4.3104	3.47259	1.54073	1	0.214509	74.4703	0.082434	67276
												[（筛查前）既往1个月 棘白菌素类 暴露史 1有 2无 =2]	0c			0
												[1：移植患者 2：非移植患者 （筛查前）=1]	10.4312	2.99228	12.1525	1	0.000490214	33902	96.2038	1.1947e+07
												[1：移植患者 2：非移植患者 （筛查前）=2]	0c			0
												[筛查前有中心静脉置管（1=中心静脉置管；2=无）=1]	6.09706	2.27128	7.20609	1	0.00726565	444.547	5.18326	38127.1
												[筛查前有中心静脉置管（1=中心静脉置管；2=无）=2]	0c			0
												[筛查24小时内体温分组1 大于等于37.0：1； 小于37.0 为2=1]	6.61893	2.7566	5.76538	1	0.0163449	749.145	3.37399	166337
												[筛查24小时内体温分组1 大于等于37.0：1； 小于37.0 为2=2]	0c			0
												[筛查前3天是合并口腔溃疡 1有 2无）=1]	-4.87308	2.78612	3.05919	1	0.0802815	0.00764978	3.25162e-05	1.7997
												[筛查前3天是合并口腔溃疡 1有 2无）=2]	0c			0
												[筛查前3天合并咳嗽 1 有 2无 =1]	1.24529	1.55257	0.643337	1	0.422505	3.47395	0.16568	72.841
												[筛查前3天合并咳嗽 1 有 2无 =2]	0c			0
												[筛查前3天合并腹泻症状 1有2无 =1]	3.90046	3.06911	1.61513	1	0.203772	49.4254	0.120648	20247.8
												[筛查前3天合并腹泻症状 1有2无 =2]	0c			0
												[筛查前3天合并肛周皮肤破溃 1有 2无 =1]	18.9724	952.542	0.000396712	1	0.984109	1.7362e+08	0	.b
												[筛查前3天合并肛周皮肤破溃 1有 2无 =2]	0c			0
												[小于33.4为1 大于等于33.4为2=1.00]	-0.0425578	1.36337	0.000974381	1	0.975098	0.958335	0.0662236	13.8683
												[小于33.4为1 大于等于33.4为2=2.00]	0c			0
												[筛查前后24小时内PCT(ng/L) 小于0.148为1 大于等于0.148为0 缺失值 1000=0]	-2.98945	1.88055	2.52704	1	0.11191	0.0503152	0.00126174	2.00645
												[筛查前后24小时内PCT(ng/L) 小于0.148为1 大于等于0.148为0 缺失值 1000=1]	0c			0
												[筛查前疾病状态 1CR 0NR 3缺失值=0]	5.43561	1.94877	7.77992	1	0.00528303	229.432	5.03336	10458.1
												[筛查前疾病状态 1CR 0NR 3缺失值=1]	3.33633	0		1		28.1158	28.1158	28.1158
												[筛查前疾病状态 1CR 0NR 3缺失值=3]	0c			0
												[（筛查前）化疗疗程数分组 小于6疗程为1 大于等于6疗程为0=0]	-3.13617	3.09866	1.02436	1	0.311487	0.0434489	0.000100091	18.8608
												[（筛查前）化疗疗程数分组 小于6疗程为1 大于等于6疗程为0=1]	0c			0
												[发病-筛查时长分组 小于6月为0 大于等于6月为1=.00]	-1.12374	2.51834	0.199116	1	0.655436	0.325061	0.00233535	45.2458
												[发病-筛查时长分组 小于6月为0 大于等于6月为1=1.00]	0c			0
												[住院天数分组2 小于18天为1 大于等于18为0=0]	1.92187	1.47115	1.70661	1	0.191425	6.83374	0.382308	122.153
												[住院天数分组2 小于18天为1 大于等于18为0=1]	0c			0
												[筛查当天是否粒缺（粒细胞＜0.5*10^9/L） 是1 否2=1]	-0.168086	1.55209	0.0117283	1	0.91376	0.845281	0.0403518	17.7068
												[筛查当天是否粒缺（粒细胞＜0.5*10^9/L） 是1 否2=2]	0c			0
											a. 参考类别为：^1。
											b. 计算此统计时发生了浮点溢出。因此，它的值设置为系统缺失值。
											c. 此参数冗余，因此设置为零。
											参数估算值
											分组 1阳性CRE筛查阳性 2阴性CRE筛查阴性 未筛查3a		B	标准 错误	瓦尔德	自由度	显著性	Exp(B)	Exp(B) 的 95% 置信区间
																			下限	上限
											1	截距	-7.66254	3306.34	5.37095e-06	1	0.998151
												[（筛查前）既往3个月发生过MDR感染 1=是，2=否 =1]	12.0704	568.862	0.000450227	1	0.983071	174633	0	.b
												[（筛查前）既往3个月发生过MDR感染 1=是，2=否 =2]	0c			0
												[（筛查前）既往3个月使用过激素类药物 1=使用；2=否=1]	4.59121	1.84388	6.19999	1	0.0127751	98.614	2.65722	3659.74
												[（筛查前）既往3个月使用过激素类药物 1=使用；2=否=2]	0c			0
												[（筛查前）既往1个月 喹诺酮类暴露史 1有 2无 =1]	1.87669	2.08401	0.810935	1	0.367844	6.53184	0.109932	388.101
												[（筛查前）既往1个月 喹诺酮类暴露史 1有 2无 =2]	0c			0
												[（筛查前）既往1个月 氨基糖苷类暴露史 1有 2无 =1]	13.063	876.84	0.000221946	1	0.988114	471191	0	.b
												[（筛查前）既往1个月 氨基糖苷类暴露史 1有 2无 =2]	0c			0
												[（筛查前）既往1个月 多肽类抗菌素暴露史 1有 2无 =1]	0.577518	2.1274	0.073694	1	0.786032	1.78161	0.0275402	115.255
												[（筛查前）既往1个月 多肽类抗菌素暴露史 1有 2无 =2]	0c			0
												[（筛查前）既往1个月碳青霉烯类暴露史 1有 2 无 =1]	6.79793	2.73998	6.15542	1	0.013101	895.993	4.16894	192567
												[（筛查前）既往1个月碳青霉烯类暴露史 1有 2 无 =2]	0c			0
												[（筛查前）既往1个月 ß-内酰胺酶抑制剂复方制剂暴露史 1有 2无 =1]	4.90786	2.09459	5.49015	1	0.0191239	135.349	2.23118	8210.64
												[（筛查前）既往1个月 ß-内酰胺酶抑制剂复方制剂暴露史 1有 2无 =2]	0c			0
												[（筛查前）既往1个月 三唑类暴露史 1有 2无 =1]	-2.93906	1.82156	2.60334	1	0.106639	0.0529153	0.00148959	1.87973
												[（筛查前）既往1个月 三唑类暴露史 1有 2无 =2]	0c			0
												[（筛查前）既往1个月 棘白菌素类 暴露史 1有 2无 =1]	7.78903	3.92364	3.94083	1	0.0471275	2413.98	1.10388	5.27894e+06
												[（筛查前）既往1个月 棘白菌素类 暴露史 1有 2无 =2]	0c			0
												[1：移植患者 2：非移植患者 （筛查前）=1]	9.1114	3.00737	9.17903	1	0.00244803	9057.98	24.9548	3.28783e+06
												[1：移植患者 2：非移植患者 （筛查前）=2]	0c			0
												[筛查前有中心静脉置管（1=中心静脉置管；2=无）=1]	6.73643	2.43225	7.67083	1	0.00561205	842.55	7.16569	99067.9
												[筛查前有中心静脉置管（1=中心静脉置管；2=无）=2]	0c			0
												[筛查24小时内体温分组1 大于等于37.0：1； 小于37.0 为2=1]	6.35246	3.07341	4.27211	1	0.0387429	573.901	1.38914	237099
												[筛查24小时内体温分组1 大于等于37.0：1； 小于37.0 为2=2]	0c			0
												[筛查前3天是合并口腔溃疡 1有 2无）=1]	-4.61914	2.81372	2.69502	1	0.100662	0.00986127	3.97093e-05	2.44891
												[筛查前3天是合并口腔溃疡 1有 2无）=2]	0c			0
												[筛查前3天合并咳嗽 1 有 2无 =1]	3.61978	1.92083	3.55129	1	0.0594993	37.3292	0.865039	1610.88
												[筛查前3天合并咳嗽 1 有 2无 =2]	0c			0
												[筛查前3天合并腹泻症状 1有2无 =1]	-0.124492	3.12916	0.00158282	1	0.968265	0.882945	0.00191596	406.893
												[筛查前3天合并腹泻症状 1有2无 =2]	0c			0
												[筛查前3天合并肛周皮肤破溃 1有 2无 =1]	22.9262	947.962	0.000584899	1	0.980705	9.05117e+09	0	.b
												[筛查前3天合并肛周皮肤破溃 1有 2无 =2]	0c			0
												[小于33.4为1 大于等于33.4为2=1.00]	1.43293	1.71404	0.698884	1	0.403159	4.19095	0.145652	120.589
												[小于33.4为1 大于等于33.4为2=2.00]	0c			0
												[筛查前后24小时内PCT(ng/L) 小于0.148为1 大于等于0.148为0 缺失值 1000=0]	-3.53455	2.04407	2.99002	1	0.0837789	0.029172	0.000530945	1.60282
												[筛查前后24小时内PCT(ng/L) 小于0.148为1 大于等于0.148为0 缺失值 1000=1]	0c			0
												[筛查前疾病状态 1CR 0NR 3缺失值=0]	-9.48359	3306.33	8.22721e-06	1	0.997711	7.60906e-05	0	.b
												[筛查前疾病状态 1CR 0NR 3缺失值=1]	-11.0701	3306.33	1.12102e-05	1	0.997329	1.55706e-05	0	.b
												[筛查前疾病状态 1CR 0NR 3缺失值=3]	0c			0
												[（筛查前）化疗疗程数分组 小于6疗程为1 大于等于6疗程为0=0]	0.841236	3.14682	0.0714647	1	0.789216	2.31923	0.00486144	1106.43
												[（筛查前）化疗疗程数分组 小于6疗程为1 大于等于6疗程为0=1]	0c			0
												[发病-筛查时长分组 小于6月为0 大于等于6月为1=.00]	-1.83156	2.56695	0.509108	1	0.475525	0.160163	0.0010461	24.5217
												[发病-筛查时长分组 小于6月为0 大于等于6月为1=1.00]	0c			0
												[住院天数分组2 小于18天为1 大于等于18为0=0]	4.75348	1.92581	6.09251	1	0.0135756	115.987	2.66169	5054.33
												[住院天数分组2 小于18天为1 大于等于18为0=1]	0c			0
												[筛查当天是否粒缺（粒细胞＜0.5*10^9/L） 是1 否2=1]	-3.13463	3.86884	0.656464	1	0.417811	0.0435157	2.21554e-05	85.4697
												[筛查当天是否粒缺（粒细胞＜0.5*10^9/L） 是1 否2=2]	0c			0
												[筛查前后24h小时内白细胞数分组 小于1.51为1 大于等于1.51为2=1]	3.40594	4.09594	0.691458	1	0.405669	30.1425	0.00983352	92395
												[筛查前后24h小时内白细胞数分组 小于1.51为1 大于等于1.51为2=2]	0c			0
											2	截距	-16.4252	5.8733	7.82092	1	0.00516449
												[（筛查前）既往3个月发生过MDR感染 1=是，2=否 =1]	12.399	568.863	0.00047507	1	0.982611	242558	0	.b
												[（筛查前）既往3个月发生过MDR感染 1=是，2=否 =2]	0c			0
												[（筛查前）既往3个月使用过激素类药物 1=使用；2=否=1]	0.895321	1.76583	0.257076	1	0.612136	2.44812	0.0768703	77.9664
												[（筛查前）既往3个月使用过激素类药物 1=使用；2=否=2]	0c			0
												[（筛查前）既往1个月 喹诺酮类暴露史 1有 2无 =1]	0.360586	2.06167	0.0305898	1	0.861159	1.43417	0.0252174	81.5644
												[（筛查前）既往1个月 喹诺酮类暴露史 1有 2无 =2]	0c			0
												[（筛查前）既往1个月 氨基糖苷类暴露史 1有 2无 =1]	-3.60369	1225.96	8.64051e-06	1	0.997655	0.0272231	0	.b
												[（筛查前）既往1个月 氨基糖苷类暴露史 1有 2无 =2]	0c			0
												[（筛查前）既往1个月 多肽类抗菌素暴露史 1有 2无 =1]	0.49429	1.97627	0.0625565	1	0.8025	1.63933	0.0340773	78.8624
												[（筛查前）既往1个月 多肽类抗菌素暴露史 1有 2无 =2]	0c			0
												[（筛查前）既往1个月碳青霉烯类暴露史 1有 2 无 =1]	4.83451	2.57642	3.52105	1	0.0605939	125.777	0.8064	19617.9
												[（筛查前）既往1个月碳青霉烯类暴露史 1有 2 无 =2]	0c			0
												[（筛查前）既往1个月 ß-内酰胺酶抑制剂复方制剂暴露史 1有 2无 =1]	4.04559	1.85487	4.75706	1	0.0291784	57.1452	1.507	2166.94
												[（筛查前）既往1个月 ß-内酰胺酶抑制剂复方制剂暴露史 1有 2无 =2]	0c			0
												[（筛查前）既往1个月 三唑类暴露史 1有 2无 =1]	-3.91807	1.82674	4.60036	1	0.0319653	0.0198793	0.000553959	0.713389
												[（筛查前）既往1个月 三唑类暴露史 1有 2无 =2]	0c			0
												[（筛查前）既往1个月 棘白菌素类 暴露史 1有 2无 =1]	4.70567	3.80373	1.53047	1	0.216042	110.572	0.0639599	191155
												[（筛查前）既往1个月 棘白菌素类 暴露史 1有 2无 =2]	0c			0
												[1：移植患者 2：非移植患者 （筛查前）=1]	10.7667	3.1122	11.9682	1	0.000541152	47415.5	106.368	2.11364e+07
												[1：移植患者 2：非移植患者 （筛查前）=2]	0c			0
												[筛查前有中心静脉置管（1=中心静脉置管；2=无）=1]	6.012	2.27571	6.97918	1	0.00824636	408.298	4.71944	35323.5
												[筛查前有中心静脉置管（1=中心静脉置管；2=无）=2]	0c			0
												[筛查24小时内体温分组1 大于等于37.0：1； 小于37.0 为2=1]	7.30189	3.05458	5.71438	1	0.0168265	1483.11	3.72488	590517
												[筛查24小时内体温分组1 大于等于37.0：1； 小于37.0 为2=2]	0c			0
												[筛查前3天是合并口腔溃疡 1有 2无）=1]	-4.92043	2.83773	3.00653	1	0.0829297	0.00729599	2.8029e-05	1.89915
												[筛查前3天是合并口腔溃疡 1有 2无）=2]	0c			0
												[筛查前3天合并咳嗽 1 有 2无 =1]	1.70558	1.76266	0.936288	1	0.333234	5.50459	0.173919	174.222
												[筛查前3天合并咳嗽 1 有 2无 =2]	0c			0
												[筛查前3天合并腹泻症状 1有2无 =1]	3.06508	3.09232	0.982457	1	0.321593	21.4361	0.0499986	9190.37
												[筛查前3天合并腹泻症状 1有2无 =2]	0c			0
												[筛查前3天合并肛周皮肤破溃 1有 2无 =1]	20.9311	947.961	0.000487534	1	0.982384	1.23106e+09	0	.b
												[筛查前3天合并肛周皮肤破溃 1有 2无 =2]	0c			0
												[小于33.4为1 大于等于33.4为2=1.00]	-0.424203	1.52843	0.0770291	1	0.781365	0.654291	0.0327165	13.0851
												[小于33.4为1 大于等于33.4为2=2.00]	0c			0
												[筛查前后24小时内PCT(ng/L) 小于0.148为1 大于等于0.148为0 缺失值 1000=0]	-2.94345	1.85354	2.5218	1	0.112283	0.0526836	0.00139296	1.99256
												[筛查前后24小时内PCT(ng/L) 小于0.148为1 大于等于0.148为0 缺失值 1000=1]	0c			0
												[筛查前疾病状态 1CR 0NR 3缺失值=0]	5.64917	2.10046	7.23339	1	0.007156	284.056	4.62905	17430.8
												[筛查前疾病状态 1CR 0NR 3缺失值=1]	3.23126	0		1		25.3115	25.3115	25.3115
												[筛查前疾病状态 1CR 0NR 3缺失值=3]	0c			0
												[（筛查前）化疗疗程数分组 小于6疗程为1 大于等于6疗程为0=0]	-2.62367	3.11513	0.709359	1	0.399657	0.0725361	0.00016179	32.5205
												[（筛查前）化疗疗程数分组 小于6疗程为1 大于等于6疗程为0=1]	0c			0
												[发病-筛查时长分组 小于6月为0 大于等于6月为1=.00]	-0.846569	2.52574	0.112343	1	0.737492	0.428884	0.00303686	60.5696
												[发病-筛查时长分组 小于6月为0 大于等于6月为1=1.00]	0c			0
												[住院天数分组2 小于18天为1 大于等于18为0=0]	1.98109	1.49637	1.7528	1	0.185526	7.25064	0.386069	136.172
												[住院天数分组2 小于18天为1 大于等于18为0=1]	0c			0
												[筛查当天是否粒缺（粒细胞＜0.5*10^9/L） 是1 否2=1]	-2.54183	3.71019	0.469354	1	0.493285	0.0787221	5.46983e-05	113.297
												[筛查当天是否粒缺（粒细胞＜0.5*10^9/L） 是1 否2=2]	0c			0
												[筛查前后24h小时内白细胞数分组 小于1.51为1 大于等于1.51为2=1]	3.03214	3.96294	0.585415	1	0.444198	20.7416	0.00878171	48989.9
												[筛查前后24h小时内白细胞数分组 小于1.51为1 大于等于1.51为2=2]	0c			0
											a. 参考类别为：^1。
											b. 计算此统计时发生了浮点溢出。因此，它的值设置为系统缺失值。
											c. 此参数冗余，因此设置为零。
											参数估算值
											分组 1阳性CRE筛查阳性 2阴性CRE筛查阴性 未筛查3a		B	标准 错误	瓦尔德	自由度	显著性	Exp(B)	Exp(B) 的 95% 置信区间
																			下限	上限
											1	截距	-7.66254	3306.34	5.37095e-06	1	0.998151
												[（筛查前）既往3个月发生过MDR感染 1=是，2=否 =1]	12.0704	568.862	0.000450227	1	0.983071	174633	0	.b
												[（筛查前）既往3个月发生过MDR感染 1=是，2=否 =2]	0c			0
												[（筛查前）既往3个月使用过激素类药物 1=使用；2=否=1]	4.59121	1.84388	6.19999	1	0.0127751	98.614	2.65722	3659.74
												[（筛查前）既往3个月使用过激素类药物 1=使用；2=否=2]	0c			0
												[（筛查前）既往1个月 喹诺酮类暴露史 1有 2无 =1]	1.87669	2.08401	0.810935	1	0.367844	6.53184	0.109932	388.101
												[（筛查前）既往1个月 喹诺酮类暴露史 1有 2无 =2]	0c			0
												[（筛查前）既往1个月 氨基糖苷类暴露史 1有 2无 =1]	13.063	876.84	0.000221946	1	0.988114	471191	0	.b
												[（筛查前）既往1个月 氨基糖苷类暴露史 1有 2无 =2]	0c			0
												[（筛查前）既往1个月 多肽类抗菌素暴露史 1有 2无 =1]	0.577518	2.1274	0.073694	1	0.786032	1.78161	0.0275402	115.255
												[（筛查前）既往1个月 多肽类抗菌素暴露史 1有 2无 =2]	0c			0
												[（筛查前）既往1个月碳青霉烯类暴露史 1有 2 无 =1]	6.79793	2.73998	6.15542	1	0.013101	895.993	4.16894	192567
												[（筛查前）既往1个月碳青霉烯类暴露史 1有 2 无 =2]	0c			0
												[（筛查前）既往1个月 ß-内酰胺酶抑制剂复方制剂暴露史 1有 2无 =1]	4.90786	2.09459	5.49015	1	0.0191239	135.349	2.23118	8210.64
												[（筛查前）既往1个月 ß-内酰胺酶抑制剂复方制剂暴露史 1有 2无 =2]	0c			0
												[（筛查前）既往1个月 三唑类暴露史 1有 2无 =1]	-2.93906	1.82156	2.60334	1	0.106639	0.0529153	0.00148959	1.87973
												[（筛查前）既往1个月 三唑类暴露史 1有 2无 =2]	0c			0
												[（筛查前）既往1个月 棘白菌素类 暴露史 1有 2无 =1]	7.78903	3.92364	3.94083	1	0.0471275	2413.98	1.10388	5.27894e+06
												[（筛查前）既往1个月 棘白菌素类 暴露史 1有 2无 =2]	0c			0
												[1：移植患者 2：非移植患者 （筛查前）=1]	9.1114	3.00737	9.17903	1	0.00244803	9057.98	24.9548	3.28783e+06
												[1：移植患者 2：非移植患者 （筛查前）=2]	0c			0
												[筛查前有中心静脉置管（1=中心静脉置管；2=无）=1]	6.73643	2.43225	7.67083	1	0.00561205	842.55	7.16569	99067.9
												[筛查前有中心静脉置管（1=中心静脉置管；2=无）=2]	0c			0
												[筛查24小时内体温分组1 大于等于37.0：1； 小于37.0 为2=1]	6.35246	3.07341	4.27211	1	0.0387429	573.901	1.38914	237099
												[筛查24小时内体温分组1 大于等于37.0：1； 小于37.0 为2=2]	0c			0
												[筛查前3天是合并口腔溃疡 1有 2无）=1]	-4.61914	2.81372	2.69502	1	0.100662	0.00986127	3.97093e-05	2.44891
												[筛查前3天是合并口腔溃疡 1有 2无）=2]	0c			0
												[筛查前3天合并咳嗽 1 有 2无 =1]	3.61978	1.92083	3.55129	1	0.0594993	37.3292	0.865039	1610.88
												[筛查前3天合并咳嗽 1 有 2无 =2]	0c			0
												[筛查前3天合并腹泻症状 1有2无 =1]	-0.124492	3.12916	0.00158282	1	0.968265	0.882945	0.00191596	406.893
												[筛查前3天合并腹泻症状 1有2无 =2]	0c			0
												[筛查前3天合并肛周皮肤破溃 1有 2无 =1]	22.9262	947.962	0.000584899	1	0.980705	9.05117e+09	0	.b
												[筛查前3天合并肛周皮肤破溃 1有 2无 =2]	0c			0
												[筛查前后24小时内PCT(ng/L) 小于0.148为1 大于等于0.148为0 缺失值 1000=0]	-3.53455	2.04407	2.99002	1	0.0837789	0.029172	0.000530945	1.60282
												[筛查前后24小时内PCT(ng/L) 小于0.148为1 大于等于0.148为0 缺失值 1000=1]	0c			0
												[筛查前疾病状态 1CR 0NR 3缺失值=0]	-9.48359	3306.33	8.22721e-06	1	0.997711	7.60906e-05	0	.b
												[筛查前疾病状态 1CR 0NR 3缺失值=1]	-11.0701	3306.33	1.12102e-05	1	0.997329	1.55706e-05	0	.b
												[筛查前疾病状态 1CR 0NR 3缺失值=3]	0c			0
												[（筛查前）化疗疗程数分组 小于6疗程为1 大于等于6疗程为0=0]	0.841236	3.14682	0.0714647	1	0.789216	2.31923	0.00486144	1106.43
												[（筛查前）化疗疗程数分组 小于6疗程为1 大于等于6疗程为0=1]	0c			0
												[发病-筛查时长分组 小于6月为0 大于等于6月为1=.00]	-1.83156	2.56695	0.509108	1	0.475525	0.160163	0.0010461	24.5217
												[发病-筛查时长分组 小于6月为0 大于等于6月为1=1.00]	0c			0
												[住院天数分组2 小于18天为1 大于等于18为0=0]	4.75348	1.92581	6.09251	1	0.0135756	115.987	2.66169	5054.33
												[住院天数分组2 小于18天为1 大于等于18为0=1]	0c			0
												[筛查当天是否粒缺（粒细胞＜0.5*10^9/L） 是1 否2=1]	-3.13463	3.86884	0.656464	1	0.417811	0.0435157	2.21554e-05	85.4697
												[筛查当天是否粒缺（粒细胞＜0.5*10^9/L） 是1 否2=2]	0c			0
												[小于33.4为1 大于等于33.4为2=1.00]	1.43293	1.71404	0.698884	1	0.403159	4.19095	0.145652	120.589
												[小于33.4为1 大于等于33.4为2=2.00]	0c			0
												[筛查前后24h小时内白细胞数分组 小于1.51为1 大于等于1.51为2=1]	3.40594	4.09594	0.691458	1	0.405669	30.1425	0.00983352	92395
												[筛查前后24h小时内白细胞数分组 小于1.51为1 大于等于1.51为2=2]	0c			0
											2	截距	-16.4252	5.8733	7.82092	1	0.00516449
												[（筛查前）既往3个月发生过MDR感染 1=是，2=否 =1]	12.399	568.863	0.00047507	1	0.982611	242558	0	.b
												[（筛查前）既往3个月发生过MDR感染 1=是，2=否 =2]	0c			0
												[（筛查前）既往3个月使用过激素类药物 1=使用；2=否=1]	0.895321	1.76583	0.257076	1	0.612136	2.44812	0.0768703	77.9664
												[（筛查前）既往3个月使用过激素类药物 1=使用；2=否=2]	0c			0
												[（筛查前）既往1个月 喹诺酮类暴露史 1有 2无 =1]	0.360586	2.06167	0.0305898	1	0.861159	1.43417	0.0252174	81.5644
												[（筛查前）既往1个月 喹诺酮类暴露史 1有 2无 =2]	0c			0
												[（筛查前）既往1个月 氨基糖苷类暴露史 1有 2无 =1]	-3.60369	1225.96	8.64051e-06	1	0.997655	0.0272231	0	.b
												[（筛查前）既往1个月 氨基糖苷类暴露史 1有 2无 =2]	0c			0
												[（筛查前）既往1个月 多肽类抗菌素暴露史 1有 2无 =1]	0.49429	1.97627	0.0625565	1	0.8025	1.63933	0.0340773	78.8624
												[（筛查前）既往1个月 多肽类抗菌素暴露史 1有 2无 =2]	0c			0
												[（筛查前）既往1个月碳青霉烯类暴露史 1有 2 无 =1]	4.83451	2.57642	3.52105	1	0.0605939	125.777	0.8064	19617.9
												[（筛查前）既往1个月碳青霉烯类暴露史 1有 2 无 =2]	0c			0
												[（筛查前）既往1个月 ß-内酰胺酶抑制剂复方制剂暴露史 1有 2无 =1]	4.04559	1.85487	4.75706	1	0.0291784	57.1452	1.507	2166.94
												[（筛查前）既往1个月 ß-内酰胺酶抑制剂复方制剂暴露史 1有 2无 =2]	0c			0
												[（筛查前）既往1个月 三唑类暴露史 1有 2无 =1]	-3.91807	1.82674	4.60036	1	0.0319653	0.0198793	0.000553959	0.713389
												[（筛查前）既往1个月 三唑类暴露史 1有 2无 =2]	0c			0
												[（筛查前）既往1个月 棘白菌素类 暴露史 1有 2无 =1]	4.70567	3.80373	1.53047	1	0.216042	110.572	0.0639599	191155
												[（筛查前）既往1个月 棘白菌素类 暴露史 1有 2无 =2]	0c			0
												[1：移植患者 2：非移植患者 （筛查前）=1]	10.7667	3.1122	11.9682	1	0.000541152	47415.5	106.368	2.11364e+07
												[1：移植患者 2：非移植患者 （筛查前）=2]	0c			0
												[筛查前有中心静脉置管（1=中心静脉置管；2=无）=1]	6.012	2.27571	6.97918	1	0.00824636	408.298	4.71944	35323.5
												[筛查前有中心静脉置管（1=中心静脉置管；2=无）=2]	0c			0
												[筛查24小时内体温分组1 大于等于37.0：1； 小于37.0 为2=1]	7.30189	3.05458	5.71438	1	0.0168265	1483.11	3.72488	590517
												[筛查24小时内体温分组1 大于等于37.0：1； 小于37.0 为2=2]	0c			0
												[筛查前3天是合并口腔溃疡 1有 2无）=1]	-4.92043	2.83773	3.00653	1	0.0829297	0.00729599	2.8029e-05	1.89915
												[筛查前3天是合并口腔溃疡 1有 2无）=2]	0c			0
												[筛查前3天合并咳嗽 1 有 2无 =1]	1.70558	1.76266	0.936288	1	0.333234	5.50459	0.173919	174.222
												[筛查前3天合并咳嗽 1 有 2无 =2]	0c			0
												[筛查前3天合并腹泻症状 1有2无 =1]	3.06508	3.09232	0.982457	1	0.321593	21.4361	0.0499986	9190.37
												[筛查前3天合并腹泻症状 1有2无 =2]	0c			0
												[筛查前3天合并肛周皮肤破溃 1有 2无 =1]	20.9311	947.961	0.000487534	1	0.982384	1.23106e+09	0	.b
												[筛查前3天合并肛周皮肤破溃 1有 2无 =2]	0c			0
												[筛查前后24小时内PCT(ng/L) 小于0.148为1 大于等于0.148为0 缺失值 1000=0]	-2.94345	1.85354	2.5218	1	0.112283	0.0526836	0.00139296	1.99256
												[筛查前后24小时内PCT(ng/L) 小于0.148为1 大于等于0.148为0 缺失值 1000=1]	0c			0
												[筛查前疾病状态 1CR 0NR 3缺失值=0]	5.64917	2.10046	7.23339	1	0.007156	284.056	4.62905	17430.8
												[筛查前疾病状态 1CR 0NR 3缺失值=1]	3.23126	0		1		25.3115	25.3115	25.3115
												[筛查前疾病状态 1CR 0NR 3缺失值=3]	0c			0
												[（筛查前）化疗疗程数分组 小于6疗程为1 大于等于6疗程为0=0]	-2.62367	3.11513	0.709359	1	0.399657	0.0725361	0.00016179	32.5205
												[（筛查前）化疗疗程数分组 小于6疗程为1 大于等于6疗程为0=1]	0c			0
												[发病-筛查时长分组 小于6月为0 大于等于6月为1=.00]	-0.846569	2.52574	0.112343	1	0.737492	0.428884	0.00303686	60.5696
												[发病-筛查时长分组 小于6月为0 大于等于6月为1=1.00]	0c			0
												[住院天数分组2 小于18天为1 大于等于18为0=0]	1.98109	1.49637	1.7528	1	0.185526	7.25064	0.386069	136.172
												[住院天数分组2 小于18天为1 大于等于18为0=1]	0c			0
												[筛查当天是否粒缺（粒细胞＜0.5*10^9/L） 是1 否2=1]	-2.54183	3.71019	0.469354	1	0.493285	0.0787221	5.46983e-05	113.297
												[筛查当天是否粒缺（粒细胞＜0.5*10^9/L） 是1 否2=2]	0c			0
												[小于33.4为1 大于等于33.4为2=1.00]	-0.424203	1.52843	0.0770291	1	0.781365	0.654291	0.0327165	13.0851
												[小于33.4为1 大于等于33.4为2=2.00]	0c			0
												[筛查前后24h小时内白细胞数分组 小于1.51为1 大于等于1.51为2=1]	3.03214	3.96294	0.585415	1	0.444198	20.7416	0.00878171	48989.9
												[筛查前后24h小时内白细胞数分组 小于1.51为1 大于等于1.51为2=2]	0c			0
											a. 参考类别为：^1。
											b. 计算此统计时发生了浮点溢出。因此，它的值设置为系统缺失值。
											c. 此参数冗余，因此设置为零。
											参数估算值
											分组 1阳性CRE筛查阳性 2阴性CRE筛查阴性 未筛查3a		B	标准 错误	瓦尔德	自由度	显著性	Exp(B)	Exp(B) 的 95% 置信区间
																			下限	上限
											1	截距	-8.16677	3306.34	6.10108e-06	1	0.998029
												[（筛查前）既往3个月发生过MDR感染 1=是，2=否 =1]	9.51608	630.953	0.000227469	1	0.987967	13576.3	0	.b
												[（筛查前）既往3个月发生过MDR感染 1=是，2=否 =2]	0c			0
												[（筛查前）既往3个月使用过激素类药物 1=使用；2=否=1]	3.52066	1.5908	4.89798	1	0.0268882	33.8068	1.49593	764.005
												[（筛查前）既往3个月使用过激素类药物 1=使用；2=否=2]	0c			0
												[（筛查前）既往1个月 喹诺酮类暴露史 1有 2无 =1]	0.438595	2.121	0.0427608	1	0.836176	1.55053	0.0242707	99.0552
												[（筛查前）既往1个月 喹诺酮类暴露史 1有 2无 =2]	0c			0
												[（筛查前）既往1个月 氨基糖苷类暴露史 1有 2无 =1]	10.7236	968.321	0.000122644	1	0.991164	45417.2	0	.b
												[（筛查前）既往1个月 氨基糖苷类暴露史 1有 2无 =2]	0c			0
												[（筛查前）既往1个月 多肽类抗菌素暴露史 1有 2无 =1]	-0.656048	2.32951	0.0793128	1	0.778231	0.518898	0.00539764	49.8839
												[（筛查前）既往1个月 多肽类抗菌素暴露史 1有 2无 =2]	0c			0
												[（筛查前）既往1个月碳青霉烯类暴露史 1有 2 无 =1]	7.30457	2.97137	6.04332	1	0.013959	1487.08	4.39641	503000
												[（筛查前）既往1个月碳青霉烯类暴露史 1有 2 无 =2]	0c			0
												[（筛查前）既往1个月 ß-内酰胺酶抑制剂复方制剂暴露史 1有 2无 =1]	7.05108	2.4282	8.43224	1	0.00368626	1154.11	9.8937	134627
												[（筛查前）既往1个月 ß-内酰胺酶抑制剂复方制剂暴露史 1有 2无 =2]	0c			0
												[（筛查前）既往1个月 三唑类暴露史 1有 2无 =1]	-1.83162	1.84126	0.98955	1	0.319852	0.160155	0.00433764	5.91322
												[（筛查前）既往1个月 三唑类暴露史 1有 2无 =2]	0c			0
												[（筛查前）既往1个月 棘白菌素类 暴露史 1有 2无 =1]	6.00006	2.79969	4.59296	1	0.0321036	403.454	1.66992	97474.7
												[（筛查前）既往1个月 棘白菌素类 暴露史 1有 2无 =2]	0c			0
												[1：移植患者 2：非移植患者 （筛查前）=1]	10.284	3.61108	8.11054	1	0.00440085	29261	24.6905	3.46775e+07
												[1：移植患者 2：非移植患者 （筛查前）=2]	0c			0
												[筛查前有中心静脉置管（1=中心静脉置管；2=无）=1]	6.72616	2.62681	6.55659	1	0.0104496	833.937	4.84386	143574
												[筛查前有中心静脉置管（1=中心静脉置管；2=无）=2]	0c			0
												[筛查前3天是合并口腔溃疡 1有 2无）=1]	-4.89287	2.93627	2.77675	1	0.0956421	0.00749985	2.37519e-05	2.36814
												[筛查前3天是合并口腔溃疡 1有 2无）=2]	0c			0
												[筛查前3天合并咳嗽 1 有 2无 =1]	4.11537	1.88337	4.77471	1	0.0288807	61.2746	1.52812	2457
												[筛查前3天合并咳嗽 1 有 2无 =2]	0c			0
												[筛查前3天合并腹泻症状 1有2无 =1]	1.8329	3.27043	0.314099	1	0.575176	6.25198	0.0102854	3800.26
												[筛查前3天合并腹泻症状 1有2无 =2]	0c			0
												[筛查前3天合并肛周皮肤破溃 1有 2无 =1]	27.1345	878.418	0.000954205	1	0.975357	6.08657e+11	0	.b
												[筛查前3天合并肛周皮肤破溃 1有 2无 =2]	0c			0
												[筛查前后24小时内PCT(ng/L) 小于0.148为1 大于等于0.148为0 缺失值 1000=0]	-3.86681	2.09949	3.39216	1	0.0655069	0.0209251	0.000341646	1.28161
												[筛查前后24小时内PCT(ng/L) 小于0.148为1 大于等于0.148为0 缺失值 1000=1]	0c			0
												[筛查前疾病状态 1CR 0NR 3缺失值=0]	-6.81125	3306.33	4.24386e-06	1	0.998356	0.00110132	0	.b
												[筛查前疾病状态 1CR 0NR 3缺失值=1]	-9.90395	3306.33	8.97274e-06	1	0.99761	4.99767e-05	0	.b
												[筛查前疾病状态 1CR 0NR 3缺失值=3]	0c			0
												[（筛查前）化疗疗程数分组 小于6疗程为1 大于等于6疗程为0=0]	0.0599529	3.10501	0.000372817	1	0.984595	1.06179	0.00241575	466.684
												[（筛查前）化疗疗程数分组 小于6疗程为1 大于等于6疗程为0=1]	0c			0
												[发病-筛查时长分组 小于6月为0 大于等于6月为1=.00]	-3.05011	2.80684	1.18085	1	0.277183	0.0473539	0.000193273	11.6022
												[发病-筛查时长分组 小于6月为0 大于等于6月为1=1.00]	0c			0
												[住院天数分组2 小于18天为1 大于等于18为0=0]	4.96203	1.77721	7.79549	1	0.00523767	142.884	4.38756	4653.12
												[住院天数分组2 小于18天为1 大于等于18为0=1]	0c			0
												[筛查当天是否粒缺（粒细胞＜0.5*10^9/L） 是1 否2=1]	-5.17797	3.58116	2.09061	1	0.148207	0.00563943	5.04598e-06	6.30266
												[筛查当天是否粒缺（粒细胞＜0.5*10^9/L） 是1 否2=2]	0c			0
												[小于33.4为1 大于等于33.4为2=1.00]	0.413229	1.98952	0.0431407	1	0.835461	1.51169	0.0306186	74.6348
												[小于33.4为1 大于等于33.4为2=2.00]	0c			0
												[筛查前后24h小时内白细胞数分组 小于1.51为1 大于等于1.51为2=1]	4.95398	3.42903	2.08721	1	0.148537	141.737	0.17088	117565
												[筛查前后24h小时内白细胞数分组 小于1.51为1 大于等于1.51为2=2]	0c			0
												[筛查24小时内体温分组2 大于等于37.3：1； 小于37.3 为2=1]	5.72947	3.20169	3.20236	1	0.0735322	307.805	0.579419	163515
												[筛查24小时内体温分组2 大于等于37.3：1； 小于37.3 为2=2]	0c			0
											2	截距	-16.4457	5.2531	9.80111	1	0.00174407
												[（筛查前）既往3个月发生过MDR感染 1=是，2=否 =1]	9.32509	630.954	0.000218429	1	0.988208	11215.9	0	.b
												[（筛查前）既往3个月发生过MDR感染 1=是，2=否 =2]	0c			0
												[（筛查前）既往3个月使用过激素类药物 1=使用；2=否=1]	0.309153	1.44823	0.0455694	1	0.83096	1.36227	0.0797129	23.2808
												[（筛查前）既往3个月使用过激素类药物 1=使用；2=否=2]	0c			0
												[（筛查前）既往1个月 喹诺酮类暴露史 1有 2无 =1]	-1.01417	2.07596	0.238661	1	0.625175	0.362704	0.00620137	21.2137
												[（筛查前）既往1个月 喹诺酮类暴露史 1有 2无 =2]	0c			0
												[（筛查前）既往1个月 氨基糖苷类暴露史 1有 2无 =1]	-6.3325	1278.23	2.45431e-05	1	0.996047	0.00177758	0	.b
												[（筛查前）既往1个月 氨基糖苷类暴露史 1有 2无 =2]	0c			0
												[（筛查前）既往1个月 多肽类抗菌素暴露史 1有 2无 =1]	-0.958365	2.19715	0.190259	1	0.662701	0.383519	0.00517098	28.4447
												[（筛查前）既往1个月 多肽类抗菌素暴露史 1有 2无 =2]	0c			0
												[（筛查前）既往1个月碳青霉烯类暴露史 1有 2 无 =1]	5.19098	2.85412	3.30792	1	0.0689469	179.645	0.668318	48288.6
												[（筛查前）既往1个月碳青霉烯类暴露史 1有 2 无 =2]	0c			0
												[（筛查前）既往1个月 ß-内酰胺酶抑制剂复方制剂暴露史 1有 2无 =1]	6.14142	2.25866	7.39327	1	0.00654683	464.714	5.55408	38883
												[（筛查前）既往1个月 ß-内酰胺酶抑制剂复方制剂暴露史 1有 2无 =2]	0c			0
												[（筛查前）既往1个月 三唑类暴露史 1有 2无 =1]	-2.5355	1.84979	1.87882	1	0.170468	0.0792219	0.00211011	2.9743
												[（筛查前）既往1个月 三唑类暴露史 1有 2无 =2]	0c			0
												[（筛查前）既往1个月 棘白菌素类 暴露史 1有 2无 =1]	2.94839	2.7115	1.18236	1	0.276877	19.0752	0.0938496	3877.08
												[（筛查前）既往1个月 棘白菌素类 暴露史 1有 2无 =2]	0c			0
												[1：移植患者 2：非移植患者 （筛查前）=1]	12.1672	3.6675	11.0062	1	0.000908053	192369	145.33	2.54633e+08
												[1：移植患者 2：非移植患者 （筛查前）=2]	0c			0
												[筛查前有中心静脉置管（1=中心静脉置管；2=无）=1]	5.96498	2.43343	6.00869	1	0.0142356	389.545	3.30535	45909
												[筛查前有中心静脉置管（1=中心静脉置管；2=无）=2]	0c			0
												[筛查前3天是合并口腔溃疡 1有 2无）=1]	-5.42831	2.99665	3.28139	1	0.0700696	0.0043905	1.23527e-05	1.56051
												[筛查前3天是合并口腔溃疡 1有 2无）=2]	0c			0
												[筛查前3天合并咳嗽 1 有 2无 =1]	2.83274	1.68716	2.81905	1	0.0931515	16.992	0.622491	463.828
												[筛查前3天合并咳嗽 1 有 2无 =2]	0c			0
												[筛查前3天合并腹泻症状 1有2无 =1]	5.02635	3.26986	2.36291	1	0.12425	152.376	0.250962	92517.8
												[筛查前3天合并腹泻症状 1有2无 =2]	0c			0
												[筛查前3天合并肛周皮肤破溃 1有 2无 =1]	25.7652	878.417	0.000860328	1	0.9766	1.54764e+11	0	.b
												[筛查前3天合并肛周皮肤破溃 1有 2无 =2]	0c			0
												[筛查前后24小时内PCT(ng/L) 小于0.148为1 大于等于0.148为0 缺失值 1000=0]	-3.56334	2.07253	2.95604	1	0.0855571	0.028344	0.000487884	1.64667
												[筛查前后24小时内PCT(ng/L) 小于0.148为1 大于等于0.148为0 缺失值 1000=1]	0c			0
												[筛查前疾病状态 1CR 0NR 3缺失值=0]	7.7131	2.25436	11.7061	1	0.000622956	2237.46	26.9677	185639
												[筛查前疾病状态 1CR 0NR 3缺失值=1]	3.89577	0		1		49.1937	49.1937	49.1937
												[筛查前疾病状态 1CR 0NR 3缺失值=3]	0c			0
												[（筛查前）化疗疗程数分组 小于6疗程为1 大于等于6疗程为0=0]	-3.73692	3.19945	1.3642	1	0.242811	0.0238274	4.50508e-05	12.6023
												[（筛查前）化疗疗程数分组 小于6疗程为1 大于等于6疗程为0=1]	0c			0
												[发病-筛查时长分组 小于6月为0 大于等于6月为1=.00]	-2.3551	2.74857	0.734189	1	0.391529	0.0948836	0.000434118	20.7384
												[发病-筛查时长分组 小于6月为0 大于等于6月为1=1.00]	0c			0
												[住院天数分组2 小于18天为1 大于等于18为0=0]	2.29134	1.40331	2.66606	1	0.102509	9.88822	0.63185	154.747
												[住院天数分组2 小于18天为1 大于等于18为0=1]	0c			0
												[筛查当天是否粒缺（粒细胞＜0.5*10^9/L） 是1 否2=1]	-5.24613	3.39274	2.39098	1	0.122037	0.00526786	6.81907e-06	4.06952
												[筛查当天是否粒缺（粒细胞＜0.5*10^9/L） 是1 否2=2]	0c			0
												[小于33.4为1 大于等于33.4为2=1.00]	-1.75606	1.78967	0.962796	1	0.326483	0.172724	0.00517589	5.76395
												[小于33.4为1 大于等于33.4为2=2.00]	0c			0
												[筛查前后24h小时内白细胞数分组 小于1.51为1 大于等于1.51为2=1]	4.93353	3.24945	2.30512	1	0.128948	138.868	0.238048	81010.7
												[筛查前后24h小时内白细胞数分组 小于1.51为1 大于等于1.51为2=2]	0c			0
												[筛查24小时内体温分组2 大于等于37.3：1； 小于37.3 为2=1]	7.44381	3.12843	5.66158	1	0.0173405	1709.24	3.71432	786552
												[筛查24小时内体温分组2 大于等于37.3：1； 小于37.3 为2=2]	0c			0
											a. 参考类别为：^1。
											b. 计算此统计时发生了浮点溢出。因此，它的值设置为系统缺失值。
											c. 此参数冗余，因此设置为零。
											参数估算值
											分组 1阳性CRE筛查阳性 2阴性CRE筛查阴性 未筛查3a		B	标准 错误	瓦尔德	自由度	显著性	Exp(B)	Exp(B) 的 95% 置信区间
																			下限	上限
											1	截距	-7.66254	3306.34	5.37095e-06	1	0.998151
												[（筛查前）既往3个月发生过MDR感染 1=是，2=否 =1]	12.0704	568.862	0.000450227	1	0.983071	174633	0	.b
												[（筛查前）既往3个月发生过MDR感染 1=是，2=否 =2]	0c			0
												[（筛查前）既往3个月使用过激素类药物 1=使用；2=否=1]	4.59121	1.84388	6.19999	1	0.0127751	98.614	2.65722	3659.74
												[（筛查前）既往3个月使用过激素类药物 1=使用；2=否=2]	0c			0
												[（筛查前）既往1个月 喹诺酮类暴露史 1有 2无 =1]	1.87669	2.08401	0.810935	1	0.367844	6.53184	0.109932	388.101
												[（筛查前）既往1个月 喹诺酮类暴露史 1有 2无 =2]	0c			0
												[（筛查前）既往1个月 氨基糖苷类暴露史 1有 2无 =1]	13.063	876.84	0.000221946	1	0.988114	471191	0	.b
												[（筛查前）既往1个月 氨基糖苷类暴露史 1有 2无 =2]	0c			0
												[（筛查前）既往1个月 多肽类抗菌素暴露史 1有 2无 =1]	0.577518	2.1274	0.073694	1	0.786032	1.78161	0.0275402	115.255
												[（筛查前）既往1个月 多肽类抗菌素暴露史 1有 2无 =2]	0c			0
												[（筛查前）既往1个月碳青霉烯类暴露史 1有 2 无 =1]	6.79793	2.73998	6.15542	1	0.013101	895.993	4.16894	192567
												[（筛查前）既往1个月碳青霉烯类暴露史 1有 2 无 =2]	0c			0
												[（筛查前）既往1个月 ß-内酰胺酶抑制剂复方制剂暴露史 1有 2无 =1]	4.90786	2.09459	5.49015	1	0.0191239	135.349	2.23118	8210.64
												[（筛查前）既往1个月 ß-内酰胺酶抑制剂复方制剂暴露史 1有 2无 =2]	0c			0
												[（筛查前）既往1个月 三唑类暴露史 1有 2无 =1]	-2.93906	1.82156	2.60334	1	0.106639	0.0529153	0.00148959	1.87973
												[（筛查前）既往1个月 三唑类暴露史 1有 2无 =2]	0c			0
												[（筛查前）既往1个月 棘白菌素类 暴露史 1有 2无 =1]	7.78903	3.92364	3.94083	1	0.0471275	2413.98	1.10388	5.27894e+06
												[（筛查前）既往1个月 棘白菌素类 暴露史 1有 2无 =2]	0c			0
												[1：移植患者 2：非移植患者 （筛查前）=1]	9.1114	3.00737	9.17903	1	0.00244803	9057.98	24.9548	3.28783e+06
												[1：移植患者 2：非移植患者 （筛查前）=2]	0c			0
												[筛查前有中心静脉置管（1=中心静脉置管；2=无）=1]	6.73643	2.43225	7.67083	1	0.00561205	842.55	7.16569	99067.9
												[筛查前有中心静脉置管（1=中心静脉置管；2=无）=2]	0c			0
												[筛查前3天是合并口腔溃疡 1有 2无）=1]	-4.61914	2.81372	2.69502	1	0.100662	0.00986127	3.97093e-05	2.44891
												[筛查前3天是合并口腔溃疡 1有 2无）=2]	0c			0
												[筛查前3天合并咳嗽 1 有 2无 =1]	3.61978	1.92083	3.55129	1	0.0594993	37.3292	0.865039	1610.88
												[筛查前3天合并咳嗽 1 有 2无 =2]	0c			0
												[筛查前3天合并腹泻症状 1有2无 =1]	-0.124492	3.12916	0.00158282	1	0.968265	0.882945	0.00191596	406.893
												[筛查前3天合并腹泻症状 1有2无 =2]	0c			0
												[筛查前3天合并肛周皮肤破溃 1有 2无 =1]	22.9262	947.962	0.000584899	1	0.980705	9.05117e+09	0	.b
												[筛查前3天合并肛周皮肤破溃 1有 2无 =2]	0c			0
												[筛查前后24小时内PCT(ng/L) 小于0.148为1 大于等于0.148为0 缺失值 1000=0]	-3.53455	2.04407	2.99002	1	0.0837789	0.029172	0.000530945	1.60282
												[筛查前后24小时内PCT(ng/L) 小于0.148为1 大于等于0.148为0 缺失值 1000=1]	0c			0
												[筛查前疾病状态 1CR 0NR 3缺失值=0]	-9.48359	3306.33	8.22721e-06	1	0.997711	7.60906e-05	0	.b
												[筛查前疾病状态 1CR 0NR 3缺失值=1]	-11.0701	3306.33	1.12102e-05	1	0.997329	1.55706e-05	0	.b
												[筛查前疾病状态 1CR 0NR 3缺失值=3]	0c			0
												[（筛查前）化疗疗程数分组 小于6疗程为1 大于等于6疗程为0=0]	0.841236	3.14682	0.0714647	1	0.789216	2.31923	0.00486144	1106.43
												[（筛查前）化疗疗程数分组 小于6疗程为1 大于等于6疗程为0=1]	0c			0
												[发病-筛查时长分组 小于6月为0 大于等于6月为1=.00]	-1.83156	2.56695	0.509108	1	0.475525	0.160163	0.0010461	24.5217
												[发病-筛查时长分组 小于6月为0 大于等于6月为1=1.00]	0c			0
												[住院天数分组2 小于18天为1 大于等于18为0=0]	4.75348	1.92581	6.09251	1	0.0135756	115.987	2.66169	5054.33
												[住院天数分组2 小于18天为1 大于等于18为0=1]	0c			0
												[筛查当天是否粒缺（粒细胞＜0.5*10^9/L） 是1 否2=1]	-3.13463	3.86884	0.656464	1	0.417811	0.0435157	2.21554e-05	85.4697
												[筛查当天是否粒缺（粒细胞＜0.5*10^9/L） 是1 否2=2]	0c			0
												[小于33.4为1 大于等于33.4为2=1.00]	1.43293	1.71404	0.698884	1	0.403159	4.19095	0.145652	120.589
												[小于33.4为1 大于等于33.4为2=2.00]	0c			0
												[筛查前后24h小时内白细胞数分组 小于1.51为1 大于等于1.51为2=1]	3.40594	4.09594	0.691458	1	0.405669	30.1425	0.00983352	92395
												[筛查前后24h小时内白细胞数分组 小于1.51为1 大于等于1.51为2=2]	0c			0
												[筛查24小时内体温分组1 大于等于37.0：1； 小于37.0 为2=1]	6.35246	3.07341	4.27211	1	0.0387429	573.901	1.38914	237099
												[筛查24小时内体温分组1 大于等于37.0：1； 小于37.0 为2=2]	0c			0
											2	截距	-16.4252	5.8733	7.82092	1	0.00516449
												[（筛查前）既往3个月发生过MDR感染 1=是，2=否 =1]	12.399	568.863	0.00047507	1	0.982611	242558	0	.b
												[（筛查前）既往3个月发生过MDR感染 1=是，2=否 =2]	0c			0
												[（筛查前）既往3个月使用过激素类药物 1=使用；2=否=1]	0.895321	1.76583	0.257076	1	0.612136	2.44812	0.0768703	77.9664
												[（筛查前）既往3个月使用过激素类药物 1=使用；2=否=2]	0c			0
												[（筛查前）既往1个月 喹诺酮类暴露史 1有 2无 =1]	0.360586	2.06167	0.0305898	1	0.861159	1.43417	0.0252174	81.5644
												[（筛查前）既往1个月 喹诺酮类暴露史 1有 2无 =2]	0c			0
												[（筛查前）既往1个月 氨基糖苷类暴露史 1有 2无 =1]	-3.60369	1225.96	8.64051e-06	1	0.997655	0.0272231	0	.b
												[（筛查前）既往1个月 氨基糖苷类暴露史 1有 2无 =2]	0c			0
												[（筛查前）既往1个月 多肽类抗菌素暴露史 1有 2无 =1]	0.49429	1.97627	0.0625565	1	0.8025	1.63933	0.0340773	78.8624
												[（筛查前）既往1个月 多肽类抗菌素暴露史 1有 2无 =2]	0c			0
												[（筛查前）既往1个月碳青霉烯类暴露史 1有 2 无 =1]	4.83451	2.57642	3.52105	1	0.0605939	125.777	0.8064	19617.9
												[（筛查前）既往1个月碳青霉烯类暴露史 1有 2 无 =2]	0c			0
												[（筛查前）既往1个月 ß-内酰胺酶抑制剂复方制剂暴露史 1有 2无 =1]	4.04559	1.85487	4.75706	1	0.0291784	57.1452	1.507	2166.94
												[（筛查前）既往1个月 ß-内酰胺酶抑制剂复方制剂暴露史 1有 2无 =2]	0c			0
												[（筛查前）既往1个月 三唑类暴露史 1有 2无 =1]	-3.91807	1.82674	4.60036	1	0.0319653	0.0198793	0.000553959	0.713389
												[（筛查前）既往1个月 三唑类暴露史 1有 2无 =2]	0c			0
												[（筛查前）既往1个月 棘白菌素类 暴露史 1有 2无 =1]	4.70567	3.80373	1.53047	1	0.216042	110.572	0.0639599	191155
												[（筛查前）既往1个月 棘白菌素类 暴露史 1有 2无 =2]	0c			0
												[1：移植患者 2：非移植患者 （筛查前）=1]	10.7667	3.1122	11.9682	1	0.000541152	47415.5	106.368	2.11364e+07
												[1：移植患者 2：非移植患者 （筛查前）=2]	0c			0
												[筛查前有中心静脉置管（1=中心静脉置管；2=无）=1]	6.012	2.27571	6.97918	1	0.00824636	408.298	4.71944	35323.5
												[筛查前有中心静脉置管（1=中心静脉置管；2=无）=2]	0c			0
												[筛查前3天是合并口腔溃疡 1有 2无）=1]	-4.92043	2.83773	3.00653	1	0.0829297	0.00729599	2.8029e-05	1.89915
												[筛查前3天是合并口腔溃疡 1有 2无）=2]	0c			0
												[筛查前3天合并咳嗽 1 有 2无 =1]	1.70558	1.76266	0.936288	1	0.333234	5.50459	0.173919	174.222
												[筛查前3天合并咳嗽 1 有 2无 =2]	0c			0
												[筛查前3天合并腹泻症状 1有2无 =1]	3.06508	3.09232	0.982457	1	0.321593	21.4361	0.0499986	9190.37
												[筛查前3天合并腹泻症状 1有2无 =2]	0c			0
												[筛查前3天合并肛周皮肤破溃 1有 2无 =1]	20.9311	947.961	0.000487534	1	0.982384	1.23106e+09	0	.b
												[筛查前3天合并肛周皮肤破溃 1有 2无 =2]	0c			0
												[筛查前后24小时内PCT(ng/L) 小于0.148为1 大于等于0.148为0 缺失值 1000=0]	-2.94345	1.85354	2.5218	1	0.112283	0.0526836	0.00139296	1.99256
												[筛查前后24小时内PCT(ng/L) 小于0.148为1 大于等于0.148为0 缺失值 1000=1]	0c			0
												[筛查前疾病状态 1CR 0NR 3缺失值=0]	5.64917	2.10046	7.23339	1	0.007156	284.056	4.62905	17430.8
												[筛查前疾病状态 1CR 0NR 3缺失值=1]	3.23126	0		1		25.3115	25.3115	25.3115
												[筛查前疾病状态 1CR 0NR 3缺失值=3]	0c			0
												[（筛查前）化疗疗程数分组 小于6疗程为1 大于等于6疗程为0=0]	-2.62367	3.11513	0.709359	1	0.399657	0.0725361	0.00016179	32.5205
												[（筛查前）化疗疗程数分组 小于6疗程为1 大于等于6疗程为0=1]	0c			0
												[发病-筛查时长分组 小于6月为0 大于等于6月为1=.00]	-0.846569	2.52574	0.112343	1	0.737492	0.428884	0.00303686	60.5696
												[发病-筛查时长分组 小于6月为0 大于等于6月为1=1.00]	0c			0
												[住院天数分组2 小于18天为1 大于等于18为0=0]	1.98109	1.49637	1.7528	1	0.185526	7.25064	0.386069	136.172
												[住院天数分组2 小于18天为1 大于等于18为0=1]	0c			0
												[筛查当天是否粒缺（粒细胞＜0.5*10^9/L） 是1 否2=1]	-2.54183	3.71019	0.469354	1	0.493285	0.0787221	5.46983e-05	113.297
												[筛查当天是否粒缺（粒细胞＜0.5*10^9/L） 是1 否2=2]	0c			0
												[小于33.4为1 大于等于33.4为2=1.00]	-0.424203	1.52843	0.0770291	1	0.781365	0.654291	0.0327165	13.0851
												[小于33.4为1 大于等于33.4为2=2.00]	0c			0
												[筛查前后24h小时内白细胞数分组 小于1.51为1 大于等于1.51为2=1]	3.03214	3.96294	0.585415	1	0.444198	20.7416	0.00878171	48989.9
												[筛查前后24h小时内白细胞数分组 小于1.51为1 大于等于1.51为2=2]	0c			0
												[筛查24小时内体温分组1 大于等于37.0：1； 小于37.0 为2=1]	7.30189	3.05458	5.71438	1	0.0168265	1483.11	3.72488	590517
												[筛查24小时内体温分组1 大于等于37.0：1； 小于37.0 为2=2]	0c			0
											a. 参考类别为：^1。
											b. 计算此统计时发生了浮点溢出。因此，它的值设置为系统缺失值。
											c. 此参数冗余，因此设置为零。
											参数估算值
											分组 1阳性CRE筛查阳性 2阴性CRE筛查阴性 未筛查3a		B	标准 错误	瓦尔德	自由度	显著性	Exp(B)	Exp(B) 的 95% 置信区间
																			下限	上限
											1	截距	-10.2451	1.62962	39.5236	1	3.24124e-10
												[1：移植患者 2：非移植患者 （筛查前）=1]	3.95994	1.1684	11.4867	1	0.000700946	52.4542	5.31177	517.99
												[1：移植患者 2：非移植患者 （筛查前）=2]	0b			0
												[筛查前疾病状态 1CR 0NR 3缺失值=0]	1.51003	0.974841	2.39941	1	0.121381	4.52688	0.669903	30.5904
												[筛查前疾病状态 1CR 0NR 3缺失值=1]	0b			0
												[筛查前有中心静脉置管（1=中心静脉置管；2=无）=1]	2.98893	0.918606	10.587	1	0.00113884	19.8645	3.28215	120.225
												[筛查前有中心静脉置管（1=中心静脉置管；2=无）=2]	0b			0
												[（筛查前）既往3个月发生过MDR感染 1=是，2=否 =1]	0.744646	2.41468	0.0951003	1	0.757791	2.1057	0.0185362	239.206
												[（筛查前）既往3个月发生过MDR感染 1=是，2=否 =2]	0b			0
												[（筛查前）既往3个月使用过激素类药物 1=使用；2=否=1]	1.54158	0.724741	4.52445	1	0.0334139	4.67196	1.12875	19.3375
												[（筛查前）既往3个月使用过激素类药物 1=使用；2=否=2]	0b			0
												[（筛查前）既往1个月碳青霉烯类暴露史 1有 2 无 =1]	0.591382	1.39033	0.180927	1	0.670578	1.80648	0.118409	27.5601
												[（筛查前）既往1个月碳青霉烯类暴露史 1有 2 无 =2]	0b			0
												[（筛查前）既往1个月 喹诺酮类暴露史 1有 2无 =1]	0.150857	1.17743	0.0164158	1	0.898051	1.16283	0.115688	11.6881
												[（筛查前）既往1个月 喹诺酮类暴露史 1有 2无 =2]	0b			0
												[（筛查前）既往1个月 ß-内酰胺酶抑制剂复方制剂暴露史 1有 2无 =1]	2.84774	0.877937	10.5214	1	0.00118	17.2487	3.08643	96.3958
												[（筛查前）既往1个月 ß-内酰胺酶抑制剂复方制剂暴露史 1有 2无 =2]	0b			0
												[（筛查前）既往1个月 氨基糖苷类暴露史 1有 2无 =1]	-0.160307	1.85234	0.00748968	1	0.931035	0.851882	0.0225769	32.1437
												[（筛查前）既往1个月 氨基糖苷类暴露史 1有 2无 =2]	0b			0
												[（筛查前）既往1个月 多肽类抗菌素暴露史 1有 2无 =1]	0.723367	1.2698	0.324525	1	0.568901	2.06136	0.17112	24.8318
												[（筛查前）既往1个月 多肽类抗菌素暴露史 1有 2无 =2]	0b			0
												[（筛查前）既往1个月 三唑类暴露史 1有 2无 =1]	-1.28856	0.859818	2.24595	1	0.133965	0.275666	0.0511099	1.48683
												[（筛查前）既往1个月 三唑类暴露史 1有 2无 =2]	0b			0
												[（筛查前）既往1个月 棘白菌素类 暴露史 1有 2无 =1]	2.76441	1.19425	5.3581	1	0.0206262	15.8696	1.52762	164.861
												[（筛查前）既往1个月 棘白菌素类 暴露史 1有 2无 =2]	0b			0
												[筛查前3天是合并口腔溃疡 1有 2无）=1]	-1.56551	1.39934	1.25159	1	0.263248	0.208981	0.0134581	3.24512
												[筛查前3天是合并口腔溃疡 1有 2无）=2]	0b			0
												[筛查前3天合并咳嗽 1 有 2无 =1]	0.966163	1.38978	0.48329	1	0.486936	2.62784	0.172431	40.0483
												[筛查前3天合并咳嗽 1 有 2无 =2]	0b			0
												[筛查前3天合并咳痰症状 1有 2无 =1]	-0.192805	1.57034	0.0150747	1	0.902282	0.824643	0.0379833	17.9035
												[筛查前3天合并咳痰症状 1有 2无 =2]	0b			0
												[筛查前3天合并腹泻症状 1有2无 =1]	1.32862	1.78149	0.556207	1	0.455793	3.77583	0.114976	123.999
												[筛查前3天合并腹泻症状 1有2无 =2]	0b			0
												[筛查前3天合并肛周皮肤破溃 1有 2无 =1]	20.7632	1.20578	296.517	1	1.89029e-66	1.04076e+09	9.7946e+07	1.1059e+10
												[筛查前3天合并肛周皮肤破溃 1有 2无 =2]	0b			0
												[筛查当天是否粒缺（粒细胞＜0.5*10^9/L） 是1 否2=1]	-0.226083	0.831251	0.0739729	1	0.785638	0.797652	0.156405	4.06795
												[筛查当天是否粒缺（粒细胞＜0.5*10^9/L） 是1 否2=2]	0b			0
												[筛查前有导尿管（1=尿管；2=无）=1]	19.5495	1.52225	164.93	1	9.47603e-38	3.09203e+08	1.56495e+07	6.10922e+09
												[筛查前有导尿管（1=尿管；2=无）=2]	0b			0
												[住院天数分组2 小于18天为1 大于等于18为0=0]	3.08206	0.942438	10.6949	1	0.00107431	21.8033	3.43809	138.269
												[住院天数分组2 小于18天为1 大于等于18为0=1]	0b			0
												[小于33.4为1 大于等于33.4为2=1.00]	1.8666	0.874095	4.56021	1	0.0327231	6.46627	1.1658	35.8662
												[小于33.4为1 大于等于33.4为2=2.00]	0b			0
												[筛查前粒缺天数/天 分组1 小于7天为1 大于等于7天为0 =.00]	3.75064	1.31015	8.19537	1	0.00419975	42.5481	3.26347	554.73
												[筛查前粒缺天数/天 分组1 小于7天为1 大于等于7天为0 =1.00]	0b			0
												[筛查24小时内体温分组2 大于等于37.3：1； 小于37.3 为2=1]	0.873875	0.838899	1.08512	1	0.297555	2.39618	0.462857	12.4048
												[筛查24小时内体温分组2 大于等于37.3：1； 小于37.3 为2=2]	0b			0
											2	截距	-5.90171	1.12062	27.7357	1	1.39076e-07
												[1：移植患者 2：非移植患者 （筛查前）=1]	3.83545	1.01394	14.3091	1	0.000155115	46.3143	6.3482	337.893
												[1：移植患者 2：非移植患者 （筛查前）=2]	0b			0
												[筛查前疾病状态 1CR 0NR 3缺失值=0]	1.02182	0.730713	1.95547	1	0.161999	2.77823	0.663414	11.6346
												[筛查前疾病状态 1CR 0NR 3缺失值=1]	0b			0
												[筛查前有中心静脉置管（1=中心静脉置管；2=无）=1]	3.10481	0.77527	16.0385	1	6.20675e-05	22.3049	4.88079	101.932
												[筛查前有中心静脉置管（1=中心静脉置管；2=无）=2]	0b			0
												[（筛查前）既往3个月发生过MDR感染 1=是，2=否 =1]	0.759086	2.25444	0.113371	1	0.736338	2.13632	0.0257442	177.278
												[（筛查前）既往3个月发生过MDR感染 1=是，2=否 =2]	0b			0
												[（筛查前）既往3个月使用过激素类药物 1=使用；2=否=1]	-0.560201	0.647622	0.748248	1	0.387031	0.571094	0.160491	2.03219
												[（筛查前）既往3个月使用过激素类药物 1=使用；2=否=2]	0b			0
												[（筛查前）既往1个月碳青霉烯类暴露史 1有 2 无 =1]	-1.11041	1.36337	0.66335	1	0.41538	0.329423	0.0227642	4.76711
												[（筛查前）既往1个月碳青霉烯类暴露史 1有 2 无 =2]	0b			0
												[（筛查前）既往1个月 喹诺酮类暴露史 1有 2无 =1]	-0.5689	1.21408	0.219574	1	0.639365	0.566148	0.0524212	6.11438
												[（筛查前）既往1个月 喹诺酮类暴露史 1有 2无 =2]	0b			0
												[（筛查前）既往1个月 ß-内酰胺酶抑制剂复方制剂暴露史 1有 2无 =1]	1.78098	0.677992	6.90032	1	0.00861801	5.93568	1.57167	22.417
												[（筛查前）既往1个月 ß-内酰胺酶抑制剂复方制剂暴露史 1有 2无 =2]	0b			0
												[（筛查前）既往1个月 氨基糖苷类暴露史 1有 2无 =1]	-1.48382	2.05777	0.51996	1	0.470859	0.226769	0.00401793	12.7986
												[（筛查前）既往1个月 氨基糖苷类暴露史 1有 2无 =2]	0b			0
												[（筛查前）既往1个月 多肽类抗菌素暴露史 1有 2无 =1]	0.547841	1.21962	0.201771	1	0.653295	1.72952	0.158409	18.8829
												[（筛查前）既往1个月 多肽类抗菌素暴露史 1有 2无 =2]	0b			0
												[（筛查前）既往1个月 三唑类暴露史 1有 2无 =1]	-2.16038	0.817002	6.99218	1	0.00818664	0.115282	0.0232449	0.571733
												[（筛查前）既往1个月 三唑类暴露史 1有 2无 =2]	0b			0
												[（筛查前）既往1个月 棘白菌素类 暴露史 1有 2无 =1]	1.21824	1.13825	1.1455	1	0.284493	3.38124	0.363245	31.474
												[（筛查前）既往1个月 棘白菌素类 暴露史 1有 2无 =2]	0b			0
												[筛查前3天是合并口腔溃疡 1有 2无）=1]	-1.04692	1.36044	0.592196	1	0.441571	0.351017	0.0243959	5.05057
												[筛查前3天是合并口腔溃疡 1有 2无）=2]	0b			0
												[筛查前3天合并咳嗽 1 有 2无 =1]	-1.23262	1.49753	0.677499	1	0.410449	0.291528	0.0154875	5.48755
												[筛查前3天合并咳嗽 1 有 2无 =2]	0b			0
												[筛查前3天合并咳痰症状 1有 2无 =1]	2.46407	1.59899	2.37471	1	0.123314	11.7525	0.511758	269.897
												[筛查前3天合并咳痰症状 1有 2无 =2]	0b			0
												[筛查前3天合并腹泻症状 1有2无 =1]	3.24183	1.59517	4.13016	1	0.0421252	25.5804	1.12227	583.064
												[筛查前3天合并腹泻症状 1有2无 =2]	0b			0
												[筛查前3天合并肛周皮肤破溃 1有 2无 =1]	19.122	0		1		2.01647e+08	2.01647e+08	2.01647e+08
												[筛查前3天合并肛周皮肤破溃 1有 2无 =2]	0b			0
												[筛查当天是否粒缺（粒细胞＜0.5*10^9/L） 是1 否2=1]	-0.432966	0.737918	0.344264	1	0.557378	0.648582	0.152703	2.75475
												[筛查当天是否粒缺（粒细胞＜0.5*10^9/L） 是1 否2=2]	0b			0
												[筛查前有导尿管（1=尿管；2=无）=1]	18.8898	0		1		1.59864e+08	1.59864e+08	1.59864e+08
												[筛查前有导尿管（1=尿管；2=无）=2]	0b			0
												[住院天数分组2 小于18天为1 大于等于18为0=0]	2.21421	0.632282	12.2636	1	0.000461889	9.15419	2.65107	31.6096
												[住院天数分组2 小于18天为1 大于等于18为0=1]	0b			0
												[小于33.4为1 大于等于33.4为2=1.00]	0.748471	0.750515	0.994563	1	0.31863	2.11377	0.485532	9.2023
												[小于33.4为1 大于等于33.4为2=2.00]	0b			0
												[筛查前粒缺天数/天 分组1 小于7天为1 大于等于7天为0 =.00]	2.62763	1.24827	4.43107	1	0.0352903	13.8409	1.19849	159.845
												[筛查前粒缺天数/天 分组1 小于7天为1 大于等于7天为0 =1.00]	0b			0
												[筛查24小时内体温分组2 大于等于37.3：1； 小于37.3 为2=1]	1.51667	0.681986	4.94575	1	0.0261549	4.55704	1.19722	17.3456
												[筛查24小时内体温分组2 大于等于37.3：1； 小于37.3 为2=2]	0b			0
											a. 参考类别为：^1。
											b. 此参数冗余，因此设置为零。
											20220609版本 多因素分析版本
											分组 1阳性CRE筛查阳性 2阴性CRE筛查阴性 未筛查3a		B	标准 错误	瓦尔德	自由度	显著性	Exp(B)	Exp(B) 的 95% 置信区间
																			下限	上限
											1	截距	-10.2451	1.62962	39.5236	1	3.24124e-10
												[1：移植患者 2：非移植患者 （筛查前）=1]	3.95994	1.1684	11.4867	1	0.000700946	52.4542	5.31177	517.99
												[1：移植患者 2：非移植患者 （筛查前）=2]	0b			0
												[住院天数分组2 小于18天为1 大于等于18为0=0]	3.08206	0.942438	10.6949	1	0.00107431	21.8033	3.43809	138.269
												[住院天数分组2 小于18天为1 大于等于18为0=1]	0b			0
												[筛查前疾病状态 1CR 0NR 3缺失值=0]	1.51003	0.974841	2.39941	1	0.121381	4.52688	0.669903	30.5904
												[筛查前疾病状态 1CR 0NR 3缺失值=1]	0b			0
												[筛查前有中心静脉置管（1=中心静脉置管；2=无）=1]	2.98893	0.918606	10.587	1	0.00113884	19.8645	3.28215	120.225
												[筛查前有中心静脉置管（1=中心静脉置管；2=无）=2]	0b			0
												[（筛查前）既往3个月发生过MDR感染 1=是，2=否 =1]	0.744646	2.41468	0.0951003	1	0.757791	2.1057	0.0185362	239.206
												[（筛查前）既往3个月发生过MDR感染 1=是，2=否 =2]	0b			0
												[（筛查前）既往3个月使用过激素类药物 1=使用；2=否=1]	1.54158	0.724741	4.52445	1	0.0334139	4.67196	1.12875	19.3375
												[（筛查前）既往3个月使用过激素类药物 1=使用；2=否=2]	0b			0
												[（筛查前）既往1个月碳青霉烯类暴露史 1有 2 无 =1]	0.591382	1.39033	0.180927	1	0.670578	1.80648	0.118409	27.5601
												[（筛查前）既往1个月碳青霉烯类暴露史 1有 2 无 =2]	0b			0
												[（筛查前）既往1个月 喹诺酮类暴露史 1有 2无 =1]	0.150857	1.17743	0.0164158	1	0.898051	1.16283	0.115688	11.6881
												[（筛查前）既往1个月 喹诺酮类暴露史 1有 2无 =2]	0b			0
												[（筛查前）既往1个月 ß-内酰胺酶抑制剂复方制剂暴露史 1有 2无 =1]	2.84774	0.877937	10.5214	1	0.00118	17.2487	3.08643	96.3958
												[（筛查前）既往1个月 ß-内酰胺酶抑制剂复方制剂暴露史 1有 2无 =2]	0b			0
												[（筛查前）既往1个月 氨基糖苷类暴露史 1有 2无 =1]	-0.160307	1.85234	0.00748968	1	0.931035	0.851882	0.0225769	32.1437
												[（筛查前）既往1个月 氨基糖苷类暴露史 1有 2无 =2]	0b			0
												[（筛查前）既往1个月 多肽类抗菌素暴露史 1有 2无 =1]	0.723367	1.2698	0.324525	1	0.568901	2.06136	0.17112	24.8318
												[（筛查前）既往1个月 多肽类抗菌素暴露史 1有 2无 =2]	0b			0
												[（筛查前）既往1个月 三唑类暴露史 1有 2无 =1]	-1.28856	0.859818	2.24595	1	0.133965	0.275666	0.0511099	1.48683
												[（筛查前）既往1个月 三唑类暴露史 1有 2无 =2]	0b			0
												[（筛查前）既往1个月 棘白菌素类 暴露史 1有 2无 =1]	2.76441	1.19425	5.3581	1	0.0206262	15.8696	1.52762	164.861
												[（筛查前）既往1个月 棘白菌素类 暴露史 1有 2无 =2]	0b			0
												[筛查前3天是合并口腔溃疡 1有 2无）=1]	-1.56551	1.39934	1.25159	1	0.263248	0.208981	0.0134581	3.24512
												[筛查前3天是合并口腔溃疡 1有 2无）=2]	0b			0
												[筛查前3天合并咳嗽 1 有 2无 =1]	0.966163	1.38978	0.48329	1	0.486936	2.62784	0.172431	40.0483
												[筛查前3天合并咳嗽 1 有 2无 =2]	0b			0
												[筛查前3天合并咳痰症状 1有 2无 =1]	-0.192805	1.57034	0.0150747	1	0.902282	0.824643	0.0379833	17.9035
												[筛查前3天合并咳痰症状 1有 2无 =2]	0b			0
												[筛查前3天合并腹泻症状 1有2无 =1]	1.32862	1.78149	0.556207	1	0.455793	3.77583	0.114976	123.999
												[筛查前3天合并腹泻症状 1有2无 =2]	0b			0
												[筛查前3天合并肛周皮肤破溃 1有 2无 =1]	20.7632	1.20578	296.517	1	1.89029e-66	1.04076e+09	9.7946e+07	1.1059e+10
												[筛查前3天合并肛周皮肤破溃 1有 2无 =2]	0b			0
												[小于33.4为1 大于等于33.4为2=1.00]	1.8666	0.874095	4.56021	1	0.0327231	6.46627	1.1658	35.8662
												[小于33.4为1 大于等于33.4为2=2.00]	0b			0
												[筛查24小时内体温分组2 大于等于37.3：1； 小于37.3 为2=1]	0.873875	0.838899	1.08512	1	0.297555	2.39618	0.462857	12.4048
												[筛查24小时内体温分组2 大于等于37.3：1； 小于37.3 为2=2]	0b			0
												[筛查当天是否粒缺（粒细胞＜0.5*10^9/L） 是1 否2=1]	-0.226083	0.831251	0.0739729	1	0.785638	0.797652	0.156405	4.06795
												[筛查当天是否粒缺（粒细胞＜0.5*10^9/L） 是1 否2=2]	0b			0
												[筛查前粒缺天数/天 分组1 小于7天为1 大于等于7天为0 =.00]	3.75064	1.31015	8.19537	1	0.00419975	42.5481	3.26347	554.73
												[筛查前粒缺天数/天 分组1 小于7天为1 大于等于7天为0 =1.00]	0b			0
												[筛查前有导尿管（1=尿管；2=无）=1]	19.5495	1.52225	164.93	1	9.47603e-38	3.09203e+08	1.56495e+07	6.10922e+09
												[筛查前有导尿管（1=尿管；2=无）=2]	0b			0
											2	截距	-5.90171	1.12062	27.7357	1	1.39076e-07
												[1：移植患者 2：非移植患者 （筛查前）=1]	3.83545	1.01394	14.3091	1	0.000155115	46.3143	6.3482	337.893
												[1：移植患者 2：非移植患者 （筛查前）=2]	0b			0
												[住院天数分组2 小于18天为1 大于等于18为0=0]	2.21421	0.632282	12.2636	1	0.000461889	9.15419	2.65107	31.6096
												[住院天数分组2 小于18天为1 大于等于18为0=1]	0b			0
												[筛查前疾病状态 1CR 0NR 3缺失值=0]	1.02182	0.730713	1.95547	1	0.161999	2.77823	0.663414	11.6346
												[筛查前疾病状态 1CR 0NR 3缺失值=1]	0b			0
												[筛查前有中心静脉置管（1=中心静脉置管；2=无）=1]	3.10481	0.77527	16.0385	1	6.20675e-05	22.3049	4.88079	101.932
												[筛查前有中心静脉置管（1=中心静脉置管；2=无）=2]	0b			0
												[（筛查前）既往3个月发生过MDR感染 1=是，2=否 =1]	0.759086	2.25444	0.113371	1	0.736338	2.13632	0.0257442	177.278
												[（筛查前）既往3个月发生过MDR感染 1=是，2=否 =2]	0b			0
												[（筛查前）既往3个月使用过激素类药物 1=使用；2=否=1]	-0.560201	0.647622	0.748248	1	0.387031	0.571094	0.160491	2.03219
												[（筛查前）既往3个月使用过激素类药物 1=使用；2=否=2]	0b			0
												[（筛查前）既往1个月碳青霉烯类暴露史 1有 2 无 =1]	-1.11041	1.36337	0.66335	1	0.41538	0.329423	0.0227642	4.76711
												[（筛查前）既往1个月碳青霉烯类暴露史 1有 2 无 =2]	0b			0
												[（筛查前）既往1个月 喹诺酮类暴露史 1有 2无 =1]	-0.5689	1.21408	0.219574	1	0.639365	0.566148	0.0524212	6.11438
												[（筛查前）既往1个月 喹诺酮类暴露史 1有 2无 =2]	0b			0
												[（筛查前）既往1个月 ß-内酰胺酶抑制剂复方制剂暴露史 1有 2无 =1]	1.78098	0.677992	6.90032	1	0.00861801	5.93568	1.57167	22.417
												[（筛查前）既往1个月 ß-内酰胺酶抑制剂复方制剂暴露史 1有 2无 =2]	0b			0
												[（筛查前）既往1个月 氨基糖苷类暴露史 1有 2无 =1]	-1.48382	2.05777	0.51996	1	0.470859	0.226769	0.00401793	12.7986
												[（筛查前）既往1个月 氨基糖苷类暴露史 1有 2无 =2]	0b			0
												[（筛查前）既往1个月 多肽类抗菌素暴露史 1有 2无 =1]	0.547841	1.21962	0.201771	1	0.653295	1.72952	0.158409	18.8829
												[（筛查前）既往1个月 多肽类抗菌素暴露史 1有 2无 =2]	0b			0
												[（筛查前）既往1个月 三唑类暴露史 1有 2无 =1]	-2.16038	0.817002	6.99218	1	0.00818664	0.115282	0.0232449	0.571733
												[（筛查前）既往1个月 三唑类暴露史 1有 2无 =2]	0b			0
												[（筛查前）既往1个月 棘白菌素类 暴露史 1有 2无 =1]	1.21824	1.13825	1.1455	1	0.284493	3.38124	0.363245	31.474
												[（筛查前）既往1个月 棘白菌素类 暴露史 1有 2无 =2]	0b			0
												[筛查前3天是合并口腔溃疡 1有 2无）=1]	-1.04692	1.36044	0.592196	1	0.441571	0.351017	0.0243959	5.05057
												[筛查前3天是合并口腔溃疡 1有 2无）=2]	0b			0
												[筛查前3天合并咳嗽 1 有 2无 =1]	-1.23262	1.49753	0.677499	1	0.410449	0.291528	0.0154875	5.48755
												[筛查前3天合并咳嗽 1 有 2无 =2]	0b			0
												[筛查前3天合并咳痰症状 1有 2无 =1]	2.46407	1.59899	2.37471	1	0.123314	11.7525	0.511758	269.897
												[筛查前3天合并咳痰症状 1有 2无 =2]	0b			0
												[筛查前3天合并腹泻症状 1有2无 =1]	3.24183	1.59517	4.13016	1	0.0421252	25.5804	1.12227	583.064
												[筛查前3天合并腹泻症状 1有2无 =2]	0b			0
												[筛查前3天合并肛周皮肤破溃 1有 2无 =1]	19.122	0		1		2.01647e+08	2.01647e+08	2.01647e+08
												[筛查前3天合并肛周皮肤破溃 1有 2无 =2]	0b			0
												[小于33.4为1 大于等于33.4为2=1.00]	0.748471	0.750515	0.994563	1	0.31863	2.11377	0.485532	9.2023
												[小于33.4为1 大于等于33.4为2=2.00]	0b			0
												[筛查24小时内体温分组2 大于等于37.3：1； 小于37.3 为2=1]	1.51667	0.681986	4.94575	1	0.0261549	4.55704	1.19722	17.3456
												[筛查24小时内体温分组2 大于等于37.3：1； 小于37.3 为2=2]	0b			0
												[筛查当天是否粒缺（粒细胞＜0.5*10^9/L） 是1 否2=1]	-0.432966	0.737918	0.344264	1	0.557378	0.648582	0.152703	2.75475
												[筛查当天是否粒缺（粒细胞＜0.5*10^9/L） 是1 否2=2]	0b			0
												[筛查前粒缺天数/天 分组1 小于7天为1 大于等于7天为0 =.00]	2.62763	1.24827	4.43107	1	0.0352903	13.8409	1.19849	159.845
												[筛查前粒缺天数/天 分组1 小于7天为1 大于等于7天为0 =1.00]	0b			0
												[筛查前有导尿管（1=尿管；2=无）=1]	18.8898	0		1		1.59864e+08	1.59864e+08	1.59864e+08
												[筛查前有导尿管（1=尿管；2=无）=2]	0b			0
											a. 参考类别为：^1。
											b. 此参数冗余，因此设置为零。
											参数估算值
											分组 1阳性CRE筛查阳性 2阴性CRE筛查阴性 未筛查3a		B	标准 错误	瓦尔德	自由度	显著性	Exp(B)	Exp(B) 的 95% 置信区间
																			下限	上限
											1	截距	-10.3177	1.63372	39.885	1	2.6937e-10
												[1：移植患者 2：非移植患者 （筛查前）=1]	3.876	1.16678	11.0354	1	0.000893886	48.2311	4.89959	474.783
												[1：移植患者 2：非移植患者 （筛查前）=2]	0b			0
												[住院天数分组2 小于18天为1 大于等于18为0=0]	3.16428	0.945241	11.2064	1	0.000815165	23.6717	3.71227	150.945
												[住院天数分组2 小于18天为1 大于等于18为0=1]	0b			0
												[筛查前疾病状态 1CR 0NR 3缺失值=0]	1.60892	0.970778	2.74681	1	0.0974485	4.99741	0.745448	33.5022
												[筛查前疾病状态 1CR 0NR 3缺失值=1]	0b			0
												[筛查前有中心静脉置管（1=中心静脉置管；2=无）=1]	3.03446	0.923999	10.785	1	0.00102328	20.7896	3.3989	127.162
												[筛查前有中心静脉置管（1=中心静脉置管；2=无）=2]	0b			0
												[（筛查前）既往3个月发生过MDR感染 1=是，2=否 =1]	1.62253	1.99772	0.65965	1	0.416684	5.06588	0.100969	254.168
												[（筛查前）既往3个月发生过MDR感染 1=是，2=否 =2]	0b			0
												[（筛查前）既往3个月使用过激素类药物 1=使用；2=否=1]	1.49837	0.719843	4.33272	1	0.0373865	4.47437	1.09144	18.3427
												[（筛查前）既往3个月使用过激素类药物 1=使用；2=否=2]	0b			0
												[（筛查前）既往1个月 喹诺酮类暴露史 1有 2无 =1]	0.0936271	1.18083	0.00628674	1	0.936803	1.09815	0.108526	11.1119
												[（筛查前）既往1个月 喹诺酮类暴露史 1有 2无 =2]	0b			0
												[（筛查前）既往1个月 氨基糖苷类暴露史 1有 2无 =1]	0.217844	1.86318	0.0136703	1	0.906923	1.24339	0.03226	47.9239
												[（筛查前）既往1个月 氨基糖苷类暴露史 1有 2无 =2]	0b			0
												[（筛查前）既往1个月碳青霉烯类暴露史 1有 2 无 =1]	1.13003	1.26985	0.791907	1	0.373524	3.09575	0.25696	37.2963
												[（筛查前）既往1个月碳青霉烯类暴露史 1有 2 无 =2]	0b			0
												[（筛查前）既往1个月 ß-内酰胺酶抑制剂复方制剂暴露史 1有 2无 =1]	2.76953	0.871767	10.0928	1	0.0014885	15.9512	2.88897	88.0729
												[（筛查前）既往1个月 ß-内酰胺酶抑制剂复方制剂暴露史 1有 2无 =2]	0b			0
												[（筛查前）既往1个月 多肽类抗菌素暴露史 1有 2无 =1]	0.572552	1.28639	0.1981	1	0.656259	1.77279	0.142455	22.0615
												[（筛查前）既往1个月 多肽类抗菌素暴露史 1有 2无 =2]	0b			0
												[（筛查前）既往1个月 三唑类暴露史 1有 2无 =1]	-1.279	0.868232	2.17005	1	0.140722	0.278316	0.0507572	1.52608
												[（筛查前）既往1个月 三唑类暴露史 1有 2无 =2]	0b			0
												[（筛查前）既往1个月 棘白菌素类 暴露史 1有 2无 =1]	2.48774	1.15471	4.64154	1	0.031207	12.034	1.25175	115.692
												[（筛查前）既往1个月 棘白菌素类 暴露史 1有 2无 =2]	0b			0
												[筛查前3天是合并口腔溃疡 1有 2无）=1]	-1.57512	1.44497	1.18826	1	0.275681	0.206982	0.0121891	3.51474
												[筛查前3天是合并口腔溃疡 1有 2无）=2]	0b			0
												[筛查前3天合并咳嗽 1 有 2无 =1]	0.834138	1.38207	0.364265	1	0.546147	2.30283	0.153406	34.5684
												[筛查前3天合并咳嗽 1 有 2无 =2]	0b			0
												[筛查前3天合并咳痰症状 1有 2无 =1]	-0.220632	1.56266	0.0199347	1	0.88772	0.802012	0.0375012	17.1521
												[筛查前3天合并咳痰症状 1有 2无 =2]	0b			0
												[筛查前3天合并腹泻症状 1有2无 =1]	1.26521	1.73673	0.53071	1	0.466308	3.54383	0.117804	106.607
												[筛查前3天合并腹泻症状 1有2无 =2]	0b			0
												[筛查前3天合并肛周皮肤破溃 1有 2无 =1]	20.8248	1.2073	297.531	1	1.13686e-66	1.10682e+09	1.03854e+08	1.17958e+10
												[筛查前3天合并肛周皮肤破溃 1有 2无 =2]	0b			0
												[小于33.4为1 大于等于33.4为2=1.00]	1.79295	0.869881	4.24829	1	0.0392898	6.00712	1.092	33.0454
												[小于33.4为1 大于等于33.4为2=2.00]	0b			0
												[筛查24小时内体温分组2 大于等于37.3：1； 小于37.3 为2=1]	0.942305	0.840311	1.25749	1	0.262128	2.56589	0.49427	13.3202
												[筛查24小时内体温分组2 大于等于37.3：1； 小于37.3 为2=2]	0b			0
												[筛查当天是否粒缺（粒细胞＜0.5*10^9/L） 是1 否2=1]	-0.0865207	0.814228	0.0112914	1	0.915375	0.917117	0.185931	4.52373
												[筛查当天是否粒缺（粒细胞＜0.5*10^9/L） 是1 否2=2]	0b			0
												[筛查前粒缺天数/天 分组1 小于7天为1 大于等于7天为0 =.00]	3.65167	1.30135	7.87395	1	0.00501521	38.5388	3.00736	493.868
												[筛查前粒缺天数/天 分组1 小于7天为1 大于等于7天为0 =1.00]	0b			0
											2	截距	-5.92726	1.1281	27.6064	1	1.48683e-07
												[1：移植患者 2：非移植患者 （筛查前）=1]	3.81773	1.01679	14.0976	1	0.000173563	45.5009	6.20189	333.822
												[1：移植患者 2：非移植患者 （筛查前）=2]	0b			0
												[住院天数分组2 小于18天为1 大于等于18为0=0]	2.24769	0.630283	12.7176	1	0.000362237	9.46589	2.7521	32.5581
												[住院天数分组2 小于18天为1 大于等于18为0=1]	0b			0
												[筛查前疾病状态 1CR 0NR 3缺失值=0]	1.07056	0.730047	2.15041	1	0.142532	2.91701	0.697463	12.1999
												[筛查前疾病状态 1CR 0NR 3缺失值=1]	0b			0
												[筛查前有中心静脉置管（1=中心静脉置管；2=无）=1]	3.08479	0.775676	15.8158	1	6.98176e-05	21.8629	4.78025	99.9915
												[筛查前有中心静脉置管（1=中心静脉置管；2=无）=2]	0b			0
												[（筛查前）既往3个月发生过MDR感染 1=是，2=否 =1]	1.42909	1.90846	0.56073	1	0.453966	4.17489	0.0991207	175.844
												[（筛查前）既往3个月发生过MDR感染 1=是，2=否 =2]	0b			0
												[（筛查前）既往3个月使用过激素类药物 1=使用；2=否=1]	-0.552622	0.647435	0.728558	1	0.393351	0.575439	0.161771	2.0469
												[（筛查前）既往3个月使用过激素类药物 1=使用；2=否=2]	0b			0
												[（筛查前）既往1个月 喹诺酮类暴露史 1有 2无 =1]	-0.674172	1.21257	0.309119	1	0.578221	0.509578	0.0473225	5.48724
												[（筛查前）既往1个月 喹诺酮类暴露史 1有 2无 =2]	0b			0
												[（筛查前）既往1个月 氨基糖苷类暴露史 1有 2无 =1]	-1.12189	2.0842	0.28975	1	0.590381	0.325664	0.00547895	19.3572
												[（筛查前）既往1个月 氨基糖苷类暴露史 1有 2无 =2]	0b			0
												[（筛查前）既往1个月碳青霉烯类暴露史 1有 2 无 =1]	-0.600328	1.21495	0.244154	1	0.621222	0.548631	0.0507126	5.93533
												[（筛查前）既往1个月碳青霉烯类暴露史 1有 2 无 =2]	0b			0
												[（筛查前）既往1个月 ß-内酰胺酶抑制剂复方制剂暴露史 1有 2无 =1]	1.75558	0.679994	6.66548	1	0.00982981	5.78681	1.52626	21.9408
												[（筛查前）既往1个月 ß-内酰胺酶抑制剂复方制剂暴露史 1有 2无 =2]	0b			0
												[（筛查前）既往1个月 多肽类抗菌素暴露史 1有 2无 =1]	0.450899	1.23058	0.134256	1	0.714059	1.56972	0.140717	17.5105
												[（筛查前）既往1个月 多肽类抗菌素暴露史 1有 2无 =2]	0b			0
												[（筛查前）既往1个月 三唑类暴露史 1有 2无 =1]	-2.16226	0.824376	6.87962	1	0.00871842	0.115065	0.0228682	0.578966
												[（筛查前）既往1个月 三唑类暴露史 1有 2无 =2]	0b			0
												[（筛查前）既往1个月 棘白菌素类 暴露史 1有 2无 =1]	0.987984	1.1079	0.795243	1	0.37252	2.68581	0.306218	23.5571
												[（筛查前）既往1个月 棘白菌素类 暴露史 1有 2无 =2]	0b			0
												[筛查前3天是合并口腔溃疡 1有 2无）=1]	-0.97623	1.38829	0.494473	1	0.481939	0.376729	0.024792	5.7246
												[筛查前3天是合并口腔溃疡 1有 2无）=2]	0b			0
												[筛查前3天合并咳嗽 1 有 2无 =1]	-1.30893	1.49497	0.766595	1	0.381272	0.270109	0.0144217	5.05897
												[筛查前3天合并咳嗽 1 有 2无 =2]	0b			0
												[筛查前3天合并咳痰症状 1有 2无 =1]	2.42368	1.59164	2.3188	1	0.127819	11.2873	0.498639	255.503
												[筛查前3天合并咳痰症状 1有 2无 =2]	0b			0
												[筛查前3天合并腹泻症状 1有2无 =1]	3.09506	1.55678	3.95263	1	0.0467981	22.0887	1.04481	466.983
												[筛查前3天合并腹泻症状 1有2无 =2]	0b			0
												[筛查前3天合并肛周皮肤破溃 1有 2无 =1]	19.1862	0		1		2.15007e+08	2.15007e+08	2.15007e+08
												[筛查前3天合并肛周皮肤破溃 1有 2无 =2]	0b			0
												[小于33.4为1 大于等于33.4为2=1.00]	0.688729	0.749519	0.844369	1	0.35815	1.99118	0.458269	8.65173
												[小于33.4为1 大于等于33.4为2=2.00]	0b			0
												[筛查24小时内体温分组2 大于等于37.3：1； 小于37.3 为2=1]	1.5842	0.681187	5.40861	1	0.0200377	4.87538	1.28286	18.5283
												[筛查24小时内体温分组2 大于等于37.3：1； 小于37.3 为2=2]	0b			0
												[筛查当天是否粒缺（粒细胞＜0.5*10^9/L） 是1 否2=1]	-0.328077	0.725038	0.204752	1	0.650912	0.720308	0.173926	2.98313
												[筛查当天是否粒缺（粒细胞＜0.5*10^9/L） 是1 否2=2]	0b			0
												[筛查前粒缺天数/天 分组1 小于7天为1 大于等于7天为0 =.00]	2.52885	1.24061	4.15507	1	0.04151	12.5391	1.1022	142.65
												[筛查前粒缺天数/天 分组1 小于7天为1 大于等于7天为0 =1.00]	0b			0
											a. 参考类别为：^1。
											b. 此参数冗余，因此设置为零。

## Sheet: CRE筛查数据SPSSV1 20220601
分组 1阳性CRE筛查阳性 2阴性CRE筛查阴性 未筛查3	分组2 1阳性CRE筛查阳性 0阴性CRE筛查阴性 未筛查3		患者姓名	病案号码	入院日期	出院时间	住院天数/天	住院天数分组 1小于28天 0大于等于28天	诊断分组 (1 AML ;2ALL;3 MDS;4MM;5 NHL;6:HL; 7AA;8其他）	血液病诊断时间	发病-筛查时长/月	是否有糖尿病 1有 0无	年龄	性别 男1 女2	筛查时间	同次入院筛查总次数 （阳性组需补入或核对）	同次入院筛查总次数分组 小于4次为1 大于等于4次为0	筛查的标本类型 1 咽拭子 2 肛周拭子 3 粪便	同次入院筛查第几次开始阳性	同次入院筛查阳性次数	筛查前疾病状态 1CR 0NR 3缺失值	（筛查前）化疗疗程数/个	（筛查前）化疗疗程数分组 小于1疗程为1 大于等于1疗程为0	（筛查前）化疗疗程数分组 小于6疗程为1 大于等于6疗程为0	（筛查前）既往3个月发生过MDR感染 1=是，0=否	（筛查前）既往3个月使用过碳青霉烯类药物1=使用；0=否	（筛查前）既往3个月使用过激素类药物 1=使用；0=否	（筛查前）既往2周使用抗菌药物 小于2种为0 大于等于2种为1	（筛查前）既往2周使用抗菌药物 小于3种为0 大于等于3种为1	（筛查前）既往2周碳青霉烯类暴露史 1有 0 无	（筛查前）既往2周 喹诺酮类暴露史 1有 0无	（筛查前）既往2周ß-内酰胺酶抑制剂复方制剂暴露史 1有 0无	（筛查前）既往2周 氨基糖苷类暴露史 1有 0无	（筛查前）既往2周多肽类抗菌素暴露史 1有 0无	（筛查前）既往1个月使用抗菌过的抗细菌药物 小于2种为0 大于等于2种为1	（筛查前）既往1个月使用抗菌过的抗细菌药物 小于3种为0 大于等于3种为1	（筛查前）既往1个月碳青霉烯类暴露史 1有 0 无	（筛查前）既往1个月 喹诺酮类暴露史 1有 0无	（筛查前）既往1个月 ß-内酰胺酶抑制剂复方制剂暴露史 1有 0无	（筛查前）既往1个月 氨基糖苷类暴露史 1有 0无	（筛查前）既往1个月 多肽类抗菌素暴露史 1有 0无	（筛查前）既往2周 三唑类暴露史 1有 0无	（筛查前）既往2周 多烯类 暴露史 1有 0无	（筛查前）既往2周 棘白菌素类 暴露史 1有 0无	（筛查前）既往1个月 三唑类暴露史 1有 0无	（筛查前）既往1个月 多烯类 暴露史 1有 0无	（筛查前）既往1个月 棘白菌素类 暴露史 1有 0无	（筛查前）既往1个月入住ICU病史 1=是；0=无	（筛查前）3天内 全肠外营养 1有 0无
1	1		黄智颖	1159184	2021-11-07	2021-12-21	44	0	1	2021-06-02	6	0	9	1	2021-12-17	2	1	2	1	1	1	4	0	1	1	1	1	1	1	1	0	1	0	1	1	1	1	0	1	0	1	1	0	1	1	0	1	0	0
1	1		黄晓莹	1160579	2021-11-09	2022-01-04	56	0	1	2021-06-13	5	0	11	2	2021-11-22	24	0	1,2,3	8	6	1	2	0	1	0	1	1	1	1	1	0	1	0	1	1	1	1	0	1	0	1	1	0	1	1	0	1	0	0
1	1		吴丽丝	1175569	2021-11-17	2022-01-06	50	0	5	2021-08-31	2	0	24	2	2021-11-18	22	0	1,2,3	3	1	1	2	0	1	0	0	1	0	0	0	0	0	0	0	0	0	0	0	0	0	0	0	0	0	0	0	0	0	0
1	1		於贤文	981412	2021-10-27	2021-12-27	61	0	1	2021-10-27	0	0	56	1	2021-11-17	2	1	2	1	1	0	7	0	0	0	0	0	1	0	0	0	1	0	0	1	0	0	0	1	0	0	1	0	0	1	0	0	0	0
1	1		张建进	1154618	2021-10-13	2021-12-29	77	0	1	2021-07-01	4	0	49	1	2021-11-17	30	0	1,2,3	11	1	0	3	0	1	0	1	1	1	1	1	0	1	1	0	1	1	1	0	1	1	1	1	0	0	1	0	0	0	0
1	1		苏丽铋	1173256	2021-09-30	2021-11-09	40	0	3	2021-03-14	7	0	40	2	2021-11-04	1	1	3	1	1	0	1	0	1	0	1	0	1	1	0	0	1	1	0	1	1	0	0	1	1	0	1	1	0	1	1	0	0	0
1	1		唐莺	1159000	2021-09-30	2021-11-11	42	0	1	2021-05-21	4	0	30	2	2021-10-11	3	1	3	1	1	0	4	0	1	0	1	0	1	1	0	0	1	0	0	1	1	0	0	1	0	0	1	0	0	1	0	0	0	0
1	1		邱建	1170107	2021-09-10	2021-10-21	41	0	7	2021-07-10	2	0	22	1	2021-10-04	18	0	1,2,3	11	4	3	1	0	1	0	1	1	1	1	0	0	1	0	0	1	1	0	0	1	0	1	0	0	1	0	0	1	0	0
1	1		洪玉新	1167504	2021-08-24	2021-09-17	24	1	4	2021-07-14	2	0	50	2	2021-09-15	2	1	3	2	1	0	2	0	1	0	1	1	0	0	0	0	1	0	0	1	0	0	0	1	0	0	0	0	1	0	0	1	0	0
1	1		陈宝英	1137979	2021-08-04	2021-09-13	40	0	3	2021-01-04	8	0	38	2	2021-09-06	6	0	1,2,3	6	1	0	5	0	1	0	1	1	1	1	0	0	1	0	1	1	1	0	0	1	0	1	0	0	1	0	0	1	0	0
1	1		陈彦均	1022279	2021-06-24	2021-08-27	64	0	1	2018-09-22	35	0	4	1	2021-08-25	11	0	1,2	11	1	1	5	0	1	0	1	1	1	1	1	0	0	0	0	1	1	1	0	0	0	0	0	0	0	0	0	0	0	0
1	1		尤琼琼	1170119	2021-08-15	2021-09-08	24	1	1	2019-03-09	29	0	25	2	2021-08-25	4	0	2	4	1	0	14	0	0	0	0	1	1	1	0	0	1	0	0	1	1	0	0	1	0	0	1	0	0	1	0	0	0	0
1	1		陈守航	1165013	2021-08-09	2021-09-10	32	0	2	2021-05-09	3	0	26	1	2021-08-24	12	0	1,2,3	4	4	1	3	0	1	0	1	1	1	1	0	0	1	0	1	1	1	0	0	1	0	1	1	0	0	1	0	0	0	0
1	1		李天志	1155720	2021-07-01	2021-08-19	49	0	2	2021-01-10	6	0	20	1	2021-07-27	4	0	3	2	1	1	3	0	1	0	1	1	1	1	0	0	1	0	0	1	1	0	0	1	0	0	1	0	0	1	0	0	0	0
1	1		刘嘉杰	1147013	2021-06-13	2021-09-05	84	0	1	2020-04-08	15	0	9	1	2021-07-19	9	0	2	7	1	1	8	0	0	0	1	1	1	1	1	0	1	0	1	1	1	0	0	1	0	0	1	0	1	1	0	1	0	0
1	1		欧朝辉	1129333	2021-05-22	2021-08-26	96	0	2	2020-11-01	8	1	21	1	2021-07-19	23	0	1,2,3	11	4	1	5	0	1	1	1	1	1	1	0	0	1	0	0	1	1	0	0	1	0	0	0	0	1	1	0	1	0	1
1	1		鲍贤芝	1142686	2021-05-30	2021-06-17	18	1	5	2020-06-30	11	0	53	2	2021-06-05	2	1	1,3	2	1	0	3	0	1	1	0	1	1	1	0	0	1	0	1	1	1	0	0	1	0	1	1	0	1	1	0	1	0	0
1	1		吴秀珠	1156386	2021-05-12	2021-06-07	26	1	1	2021-04-27	0	0	48	2	2021-05-26	4	0	3	2	3	0	1	0	1	0	1	1	1	1	0	0	1	0	1	1	1	0	0	1	0	1	0	0	1	0	0	1	0	0
1	1		林文云	1142774	2021-03-22	2021-06-07	77	0	2	2020-12-04	5	0	48	1	2021-05-23	9	0	1,2,3	9	1	1	3	0	1	0	1	1	1	1	1	1	1	0	0	1	1	1	1	1	0	0	1	0	1	1	0	1	0	0
1	1		翁其	1150576	2021-04-20	2021-05-27	37	0	3	2021-03-20	1	0	46	1	2021-05-14	9	0	1,3	1	1	0	0	1	1	0	1	1	1	1	1	1	0	0	0	1	1	1	1	1	1	0	1	0	1	1	0	1	0	0
1	1		曾洪阳	1135086	2021-05-08	2021-05-21	13	1	4	2020-12-01	5	0	66	1	2021-05-09	3	1	2	1	1	0	6	0	0	0	1	1	0	0	0	0	0	0	0	1	1	0	0	1	0	0	0	0	0	0	0	0	0	0
1	1		陈梓涵	1128947	2021-04-24	2021-05-14	20	1	1	2020-11-04	6	0	11	2	2021-05-06	1	1	3	3	1	1	3	0	1	0	1	1	1	1	1	0	1	0	1	1	1	1	0	1	0	1	1	0	0	1	0	0	0	0
1	1		陈智雄	1125517	2021-03-08	2021-05-02	55	0	1	2020-10-07	6	1	30	1	2021-04-21	9	0	2,3	7	3	1	3	0	1	1	1	1	1	1	0	0	1	0	1	1	1	0	0	1	0	1	1	0	0	1	0	0	0	1
1	1		方文轩	1082610	2021-03-14	2021-04-22	39	0	2	2019-11-14	17	0	19	1	2021-04-14	4	0	1,2,3	2	1	1	4	0	1	0	1	1	1	1	1	0	1	0	1	1	1	1	0	1	0	1	1	0	1	1	0	1	0	0
1	1		袁家云	1150671	2021-04-01	2021-04-21	20	1	4	2019-12-18	15	0	61	1	2021-04-05	1	1	3	1	1	0	0	1	1	1	0	0	1	0	0	0	1	0	0	1	0	0	0	1	0	0	0	0	1	0	0	1	0	0
1	1		姜训华	1119306	2021-03-01	2021-04-04	34	0	1	2020-08-01	7	0	56	1	2021-03-29	15	0	1,2,3	14	1	1	6	0	0	0	1	1	1	1	0	0	1	0	1	1	1	0	0	1	0	1	0	0	1	1	0	1	0	0
1	1		沈贺娟	1102830	2021-02-24	2021-03-29	33	0	1	2019-10-28	16	0	40	2	2021-03-20	12	0	1,2,3	7	2	0	7	0	0	0	1	1	1	1	0	0	1	0	1	1	1	1	0	1	1	1	1	0	1	1	0	1	0	0
1	1		林泉	994805	2021-02-09	2021-04-04	54	0	1	2018-06-09	32	0	39	1	2021-03-04	6	0	1,2,3	2	1	0	5	0	1	0	1	1	1	1	1	0	1	0	1	1	1	1	0	1	0	0	1	0	1	1	0	1	0	0
1	1		陈其善	996198	2020-11-23	2021-01-17	55	0	1	2016-11-23	49	0	47	1	2020-12-28	6	0	2,3	4	1	0	11	0	0	0	1	1	1	1	0	0	1	1	0	1	1	0	0	1	1	0	1	0	0	1	0	0	0	0
1	1		钟李强	1041716	2020-11-06	2021-01-06	61	0	1	2019-02-13	21	0	16	1	2020-11-13	3	1	2	1	1	0	3	0	1	0	1	0	1	1	0	0	1	0	1	1	1	0	0	1	1	1	0	0	0	0	0	0	0	0
1	1		许林凤	1100960	2020-10-09	2020-10-29	20	1	5	2019-05-01	17	1	53	2	2020-10-26	2	1	3	2	1	0	11	0	0	0	1	0	1	1	0	0	1	0	0	1	1	0	0	1	0	0	1	0	1	1	0	1	0	0
1	1		庄素珍	1121820	2020-09-22	2021-01-07	107	0	1	2019-11-15	11	0	54	2	2020-10-19	5	0	2	2	1	1	10	0	0	1	1	1	1	1	0	0	1	0	1	1	1	0	0	1	0	1	0	0	1	1	0	1	0	0
1	1		谢丽萍	1060733	2020-09-06	2021-06-23	290	0	5	2019-11-13	10	0	61	2	2020-09-23	2	1	2	1	1	0	9	0	0	1	1	1	1	0	1	0	0	1	0	1	0	1	0	0	1	0	0	0	0	0	0	0	0	1
1	1		张茂林	1108593	2020-08-09	2020-09-21	43	0	4	2016-08-16	49	0	72	1	2020-09-18	3	1	1,3	2	2	0	21	0	0	1	1	1	1	1	0	0	1	0	0	1	1	0	1	1	0	0	0	0	1	0	0	1	1	0
1	1		林志强	1071989	2020-08-11	2020-09-14	34	0	2	2019-08-31	12	1	33	1	2020-09-08	4	0	3	4	1	0	9	0	0	0	1	0	1	1	1	1	1	0	1	1	1	1	1	1	0	1	1	0	0	1	0	0	0	0
1	1		汤山泉	1119825	2020-08-28	2020-09-29	32	0	2	2020-08-28	0	0	25	1	2020-09-08	4	0	3	2	2	0	1	0	1	0	0	1	0	0	0	0	1	0	0	0	0	0	0	1	0	0	0	0	0	0	0	0	0	0
1	1		魏甜华	1037938	2020-08-04	2020-09-28	55	0	2	2019-01-13	19	0	14	2	2020-08-26	9	0	2	4	2	0	16	0	0	0	1	1	1	1	0	0	1	0	1	1	1	0	0	1	0	1	1	0	0	1	0	0	0	0
1	1		朱雯洁	1107414	2020-07-12	2020-09-17	67	0	1	2019-09-02	11	0	22	2	2020-08-19	7	0	1,2	3	2	0	6	0	0	1	1	1	1	1	0	1	1	0	1	1	1	0	1	1	0	1	0	0	1	1	0	1	0	0
1	1		朱香院	1070876	2020-07-24	2020-08-18	25	1	1	2019-09-15	11	0	70	1	2020-08-18	4	0	3	4	1	0	9	0	0	0	0	0	1	1	0	1	1	1	1	1	1	0	1	1	1	1	0	0	0	0	0	0	0	0
1	1		林超	1114804	2020-07-25	2020-08-24	30	0	2	2020-07-21	0	0	43	1	2020-08-17	2	1	3	2	1	0	1	0	1	0	1	1	1	1	0	0	1	1	0	1	1	0	0	1	1	0	1	0	0	1	0	0	0	0
1	1		刘峥根	1080653	2020-08-08	2020-09-13	36	0	4	2019-08-08	12	0	55	1	2020-08-10	17	0	1,2,3	3	1	0	9	0	0	0	0	0	0	0	0	0	0	0	0	0	0	0	0	0	0	0	0	0	0	0	0	0	0	0
1	1		柳会芳	1112615	2020-07-09	2020-08-25	47	0	1	2020-06-25	1	0	33	2	2020-08-10	7	0	3	3	3	0	1	0	1	1	1	0	1	1	1	1	1	0	1	1	1	1	1	1	0	1	1	0	0	1	0	0	0	0
1	1		雷晨玲	1098241	2020-07-05	2020-08-26	52	0	8	2020-04-03	4	0	30	2	2020-08-09	16	0	1,2,3	10	1	3	5	0	1	0	1	1	1	1	1	0	1	0	1	1	1	1	0	1	0	1	1	0	0	1	0	0	0	0
1	1		林春霖	1072567	2020-07-20	2020-08-12	23	1	4	2016-01-01	54	0	56	1	2020-07-28	3	1	3	1	2	0	21	0	0	1	1	1	1	0	0	0	1	0	0	1	0	0	0	1	0	0	1	0	0	1	0	0	0	0
1	1		吴文富	766589	2020-06-27	2020-08-11	45	0	1	2019-11-14	8	1	76	1	2020-07-20	6	0	1,2,3	6	1	0	1	0	1	1	1	1	1	1	1	0	1	0	0	1	1	1	0	1	0	0	1	0	1	1	0	1	0	0
1	1		林海燕	1110383	2020-06-23	2020-09-01	70	0	3	2020-02-23	4	0	52	2	2020-07-17	22	0	1,2,3	1	1	0	1	0	1	1	1	1	1	1	0	0	1	0	0	1	1	0	0	1	0	0	1	0	1	1	0	1	0	0
1	1		黄煦涵	798807	2020-05-28	2020-07-01	34	0	2	2014-05-21	72	0	10	1	2020-06-07	12	0	1,2,3	4	2	1	17	0	0	0	0	1	0	0	0	0	0	0	0	0	0	0	0	0	0	0	1	0	0	1	0	0	0	0
1	1		吴顺艺	1102842	2020-05-03	2020-06-05	33	0	1	2020-04-25	1	0	66	1	2020-06-02	4	0	1,3	4	1	0	1	0	1	0	1	1	1	1	1	1	1	1	0	1	1	1	1	1	1	0	1	0	1	1	0	1	0	0
1	1		李镔洲	1092509	2020-05-19	2020-07-23	65	0	2	2020-01-19	4	0	20	1	2020-05-20	4	0	2	1	2	1	3	0	1	0	1	0	0	0	0	0	0	0	0	1	1	1	1	0	0	0	0	0	0	0	0	1	0	0
1	1		黄立琛	1077641	2020-05-03	2020-06-01	29	0	1	2019-09-23	7	0	2	1	2020-05-17	15	0	1,2,3	9	2	1	3	0	1	0	1	1	1	1	0	0	1	0	1	1	1	0	0	1	0	1	0	0	1	0	0	1	0	0
1	1		黄志镛	1079217	2019-10-22	2019-12-24	63	0	1	2019-08-22	3	1	57	1	2019-12-20	11	0	1,3	10	1	0	1	0	1	0	1	1	1	1	0	0	1	0	1	1	1	0	1	1	0	1	1	0	1	1	0	1	1	0
1	1		江铭	1020345	2019-11-11	2019-12-09	28	0	5	2018-07-01	16	0	57	1	2019-11-29	3	1	1,2	2	1	0	11	0	0	0	1	1	1	1	0	1	1	0	1	1	1	1	1	1	0	1	1	0	1	1	0	1	0	0
1	1		黄坦彬	1071058	2019-08-23	2019-10-16	54	0	1	2019-08-26	1	0	56	1	2019-09-26	6	0	1,2,3	2	1	0	1	0	1	0	1	0	1	1	1	0	1	0	0	1	1	1	1	1	0	0	0	0	1	0	0	1	0	0
1	1		陈少霆	1072803	2019-09-04	2019-09-25	21	1	1	2019-08-25	0	1	57	1	2019-09-19	4	0	1,3,	4	1	0	1	0	1	0	1	1	1	1	1	0	1	1	0	1	1	1	0	1	1	0	1	0	1	1	0	1	0	0
1	1		陈赛英	1056716	2019-09-08	2019-09-21	13	1	5	2019-06-05	3	1	84	2	2019-09-09	4	0	1,2	3	1	0	3	0	1	0	1	1	1	0	1	0	0	0	0	1	1	1	0	0	0	0	0	0	1	0	0	1	0	0
1	1		林源荣	979366	2019-06-26	2019-08-26	61	0	3	2019-01-01	7	0	32	1	2019-08-19	7	0	2	6	2	0	2	0	1	1	1	1	1	1	0	1	1	0	0	1	1	0	1	1	0	0	1	0	1	1	0	1	0	0
1	1		翁锦斌	859965	2019-08-09	2019-09-10	32	0	1	2015-08-15	48	1	30	1	2019-08-15	1	1	1	1	1	0	16	0	0	1	1	1	1	1	0	1	1	0	1	1	1	0	1	1	0	1	1	0	0	1	0	0	0	0
1	1		邱生	1034022	2019-07-02	2019-08-13	42	0	2	2018-12-01	8	0	32	1	2019-08-03	1	1	2	1	1	0	5	0	1	1	1	1	1	1	0	1	1	1	0	1	1	0	1	1	1	0	1	0	1	1	0	1	0	0
1	1		唐庆英	1064594	2019-07-14	2019-08-05	22	1	1	2019-07-15	0	0	57	2	2019-07-21	5	0	1,3	2	2	0	0	1	1	0	1	0	1	1	0	0	1	0	0	1	1	0	0	1	0	0	0	0	0	0	0	0	0	0
1	1		邹开顺	1063549	2019-07-05	2019-08-02	28	0	1	2019-07-11	0	0	59	1	2019-07-13	2	1	2	1	1	0	0	1	1	0	1	1	1	1	1	1	1	0	0	0	0	0	0	1	0	0	1	0	0	1	0	0	0	0
1	1		陈美娥	1034905	2019-06-09	2019-07-22	43	0	1	2018-09-26	9	1	68	2	2019-07-10	2	1	2	1	1	0	8	0	0	0	1	0	1	1	0	0	1	1	0	1	1	0	1	1	1	1	1	0	0	1	0	0	0	0
1	1		肖鸾	1015356	2019-07-08	2019-07-18	10	1	5	2018-05-14	13	0	30	2	2019-07-10	4	0	2,3	1	4	0	7	0	0	0	1	0	1	1	1	1	0	0	0	1	1	1	1	0	0	0	0	0	0	0	0	0	0	0
1	1		余文权	1041234	2019-06-07	2019-07-05	28	0	5	2019-02-14	4	0	26	1	2019-06-17	4	0	2,3	3	1	0	5	0	1	0	1	1	1	0	0	1	1	0	0	1	0	0	1	1	0	0	1	0	1	1	0	1	0	0
1	1		李优蓉	1029129	2019-05-24	2019-07-02	39	0	4	2018-10-07	7	0	50	2	2019-06-05	2	1	2,3	2	1	0	6	0	0	0	1	1	1	1	0	0	1	0	0	1	1	0	0	1	0	0	0	0	0	0	0	0	0	1
1	1		钱本盐	1056007	2019-05-15	2019-06-10	26	1	1	2019-05-15	0	0	48	1	2019-06-05	5	0	1,2,3	1	1	0	1	0	1	1	1	0	1	1	1	0	1	1	0	1	1	1	0	1	1	0	1	0	0	1	0	0	0	0
1	1		林锦同	1057529	2019-05-26	2019-06-13	18	1	8	2019-05-13	0	0	73	1	2019-05-29	5	0	1,3	4	1	0	0	1	1	0	1	0	1	1	0	0	1	0	1	1	1	0	0	1	0	1	0	0	0	0	0	0	0	0
1	1		林娟	1044519	2019-05-06	2019-05-30	24	1	1	2019-01-04	4	1	29	2	2019-05-28	1	1	3	1	1	0	2	0	1	1	1	0	1	1	0	0	1	0	0	1	1	0	1	1	0	0	1	0	1	1	0	1	0	0
1	1		汪宝达	1053078	2019-04-25	2019-05-23	28	0	5	2019-04-28	0	0	60	2	2019-05-22	1	1	3	1	1	0	1	0	1	0	1	1	1	1	0	1	1	0	0	1	1	0	1	1	0	0	0	0	0	1	0	0	0	0
1	1		张清香	1048316	2019-05-06	2019-05-31	25	1	2	2019-03-24	1	0	55	2	2019-05-22	6	0	1,2,3	1	2	0	2	0	1	0	1	1	1	1	1	1	1	0	0	1	1	1	1	1	0	0	0	0	1	1	0	1	0	0
1	1		游精共	1054872	2019-05-08	2019-06-01	24	1	1	2019-05-10	0	0	42	1	2019-05-20	2	1	3	1	1	0	1	0	1	0	0	0	1	0	0	1	1	0	0	1	1	0	1	1	0	0	0	0	0	0	0	0	0	0
1	1		曾玉娇	1052944	2019-04-24	2019-05-21	27	1	1	2019-04-24	0	0	47	2	2019-05-16	6	0	1,2,3	3	3	0	1	0	1	0	1	1	1	1	0	1	1	0	0	1	1	0	1	1	0	0	1	1	1	1	1	1	0	0
1	1		连良德	970191	2019-05-08	2019-06-27	50	0	8	2017-09-11	20	0	40	1	2019-05-13	5	0	2,3	1	2	0	12	0	0	0	1	1	1	1	0	0	1	0	0	1	1	0	0	1	0	0	1	0	0	1	0	0	0	0
1	1		刘国增	1051650	2019-04-16	2019-05-15	29	0	1	2019-02-10	3	0	67	1	2019-05-11	2	1	1,2	2	1	0	1	0	1	0	1	0	1	0	0	0	1	0	0	1	1	0	0	1	0	1	1	0	0	1	0	0	0	0
1	1		肖秋英	1000915	2019-04-23	2019-05-18	25	1	1	2018-04-25	12	1	54	2	2019-05-11	5	0	1,2	2	4	0	9	0	0	0	1	0	1	1	0	1	1	0	1	1	1	0	1	1	0	1	1	0	1	1	0	1	0	0
1	1		林宝仪	748232	2019-04-06	2019-05-12	36	0	1	2019-01-01	4	0	13	2	2019-05-07	2	1	3	2	1	0	2	0	1	0	1	1	1	1	1	0	1	0	0	1	1	1	0	1	1	1	1	0	1	1	0	1	0	0
1	1		陈丰兴（随访跟前面不一致）	1050674	2019-04-22	2019-05-05	13	1	5	2019-04-11	0	0	49	1	2019-05-01	1	1	3	1	1	0	1	0	1	0	0	1	0	0	0	0	0	0	0	0	0	0	0	0	0	0	0	0	0	0	0	0	0	0
1	1		干聆东	1050522	2019-04-08	2019-05-22	44	0	2	2019-04-02	0	0	52	2	2019-04-30	11	0	1,2	1	8	0	1	0	1	1	1	1	1	1	0	0	1	0	0	1	1	0	0	1	0	0	0	0	1	0	0	1	0	0
1	1		张碧湖(连续住院4次）	1043653	2019-02-21	2019-06-29	128	0	1	2018-10-30	6	0	65	1	2019-04-30	1	1	3	1	1	0	1	0	1	1	1	1	1	1	0	1	1	0	1	1	1	0	1	1	1	1	1	1	1	1	1	1	0	1
1	1		周晶晶	1051780	2019-04-16	2019-05-09	23	1	1	2019-03-16	1	0	32	2	2019-04-24	6	0	1,2	1	2	0	1	0	1	1	1	0	1	1	0	0	1	0	1	1	1	1	1	1	0	1	0	1	1	1	1	1	1	1
1	1		陈秋	1024154	2019-04-18	2019-05-08	20	1	1	2018-10-03	6	0	40	2	2019-04-22	9	0	1,2	1	3	0	4	0	1	0	1	0	1	0	0	0	1	0	0	1	0	0	0	1	0	0	0	0	0	0	0	0	0	0
1	1		黄内怀	1049519	2019-04-01	2019-05-01	30	0	1	2019-03-25	0	0	70	1	2019-04-20	6	0	1,2,3	4	3	0	1	0	1	0	1	0	1	1	1	1	1	0	1	1	1	1	1	1	0	1	0	0	1	0	0	1	0	0
1	1		梁望（联系两次住院，费用注意）	1008124	2019-03-03	2019-05-09	67	0	1	2018-05-17	10	0	55	1	2019-03-26	13	0	1,2,3	3	2	0	8	0	0	1	1	1	1	1	1	0	1	0	1	1	1	1	0	1	1	1	1	0	1	1	0	1	0	0
1	1		宋涛	969297	2019-03-05	2019-03-25	20	1	6	2017-10-19	17	0	33	1	2019-03-21	2	1	1,2	1	1	0	8	0	0	0	0	1	0	0	0	0	1	0	0	0	0	0	0	1	0	0	0	0	0	0	0	0	0	0
2	0		祝铭鑫	1162477	2021-09-15	2021-11-04	50	0	7	2021-05-31	3	0	13	1	2021-09-22	1	1	3	0	0	0	1	0	1	1	1	1	1	1	1	0	1	0	1	1	1	1	0	1	0	1	1	0	0	1	0	0	0	1
2	0		周志英	1131911	2020-11-20	2021-01-14	55	0	1	2020-03-23	8	0	42	2	2020-11-25	8	0	2	0	0	0	6	0	0	0	1	0	1	1	0	0	0	0	0	1	1	0	0	0	0	0	0	0	0	0	0	0	0	0
2	0		郑云雨	1083323	2019-11-18	2019-12-24	36	0	5	2019-11-04	0	0	82	1	2019-11-20	2	1	1，2	0	0	0	0	1	1	0	1	0	1	0	1	0	0	0	0	1	0	1	0	0	0	0	0	0	0	0	0	0	0	0
2	0		郑云生	1079083	2021-03-03	2021-04-07	35	0	1	2019-12-05	15	0	56	1	2021-03-08	3	1	3	0	0	0	4	0	1	0	1	0	0	0	0	0	0	0	0	1	0	0	0	1	0	0	0	0	0	0	0	1	0	0
2	0		郑文英	1068782	2019-08-08	2019-08-28	20	1	1	2019-07-08	1	0	47	2	2019-08-18	1	1	2	0	0	0	0	1	1	0	1	0	1	0	0	0	1	0	1	1	0	0	0	1	0	1	1	0	0	1	0	0	0	0
2	0		郑力钊	1140864	2021-05-10	2021-06-30	51	0	1	2021-01-20	3	0	8	1	2021-05-11	8	0	2，3	0	0	1	2	0	1	0	1	0	0	0	0	0	0	0	0	0	0	0	0	0	0	0	0	0	0	0	0	0	0	0
2	0		郑亨国	1027452	2019-07-26	2019-08-21	26	1	5	2017-06-26	25	0	60	1	2019-08-14	3	1	1，3	0	0	0	22	0	0	0	0	0	0	0	0	0	0	0	0	0	0	0	0	0	0	0	0	0	0	0	0	0	0	0
2	0		张中坚	1056243	2019-07-29	2019-09-20	53	0	2	2019-05-23	2	1	60	1	2019-08-07	1	1	3	0	0	1	2	0	1	1	0	0	1	1	0	0	1	0	0	1	1	0	0	1	0	0	0	0	0	0	0	0	0	0
2	0		张逸	1058408	2019-06-24	2019-07-29	35	0	3	2019-06-10	1	1	69	1	2019-07-13	1	1	2	0	0	0	1	0	1	0	1	0	1	1	0	1	1	0	0	1	1	0	1	1	0	0	1	0	0	1	0	0	0	0
2	0		张鹏辉	1124640	2021-06-14	2021-08-26	73	0	1	2020-10-14	8	1	31	1	2021-06-15	25	0	1,2,3	0	0	1	5	0	1	1	0	0	0	0	0	0	0	0	0	0	0	0	0	0	0	0	0	0	0	0	0	0	0	0
2	0		张黎平	1060686	2019-09-06	2019-09-09	3	1	5	2019-03-14	5	0	42	2	2019-09-08	1	1	2	0	0	0	3	0	1	0	0	0	0	0	0	0	0	0	0	0	0	0	0	0	0	0	0	0	0	0	0	0	0	0
2	0		张俊铧	1085205	2020-06-12	2020-07-27	45	0	1	2020-01-12	5	0	21	1	2020-06-14	1	1	3	0	0	0	4	0	1	0	1	0	1	1	0	0	0	0	0	1	1	0	0	0	0	0	0	0	0	0	0	0	0	0
2	0		张惠芳	1026290	2019-04-04	2019-05-27	53	0	1	2018-10-24	5	0	24	2	2019-04-16	1	1	2	0	0	1	4	0	1	0	0	0	1	1	0	0	0	0	0	1	1	0	0	1	0	0	1	0	0	1	0	0	0	0
2	0		张德恩	1076984	2021-02-15	2021-02-24	9	1	1	2019-10-11	16	0	53	1	2021-02-18	2	1	3	0	0	1	4	0	1	0	0	0	0	0	0	0	0	0	0	0	0	0	0	0	0	0	0	0	0	0	0	0	0	0
2	0		张彬	1095940	2020-07-30	2020-09-08	40	0	2	2020-03-10	4	0	26	2	2020-07-31	5	0	2，3	0	0	1	5	0	1	0	0	1	1	1	0	0	0	0	0	1	1	0	0	0	0	0	0	0	0	0	0	0	0	0
2	0		叶有使	1037301	2019-04-30	2019-06-01	32	0	1	2019-01-12	3	0	63	2	2019-05-02	4	0	1，2，3	0	0	1	0	1	1	0	1	0	1	0	0	0	1	0	0	1	0	0	0	1	0	0	1	0	0	1	0	0	0	0
2	0		姚秀清	1164658	2021-11-02	2021-11-30	28	0	1	2021-07-09	3	0	36	2	2021-11-03	11	0	1，2，3	0	0	1	6	0	0	0	1	0	1	1	0	0	0	0	0	1	1	0	0	0	0	0	0	0	0	0	0	0	0	0
2	0		杨长华	945865	2021-06-05	2021-06-24	19	1	1	2021-06-03	0	0	43	2	2021-06-18	1	1	1	0	0	0	0	1	1	0	0	0	0	0	0	0	0	0	0	0	0	0	0	0	0	0	0	0	0	0	0	0	0	0
2	0		杨发铨	751677	2019-03-26	2019-04-19	24	1	6	2013-05-15	70	1	47	1	2019-04-03	6	0	1，2	0	0	0	16	0	0	1	1	1	1	1	0	0	1	1	0	1	1	0	0	1	1	0	0	0	1	0	0	1	0	0
2	0		薛洽群	1110558	2021-03-17	2021-05-05	49	0	2	2020-07-02	9	1	29	1	2021-04-28	1	1	2	0	0	0	4	0	1	0	1	1	1	1	0	0	1	0	0	1	1	0	1	1	0	0	0	0	0	0	0	0	0	1
2	0		许森凯	1153836	2021-08-12	2021-11-23	103	0	1	2021-04-23	3	0	13	1	2021-08-13	6	0	2	0	0	1	3	0	1	0	0	0	1	1	0	0	0	0	0	1	1	0	0	0	0	0	0	0	0	0	1	0	0	0
2	0		徐秀连	1008896	2021-09-01	2021-09-24	23	1	4	2018-06-22	38	0	59	2	2021-09-02	12	0	1，2，3	0	0	0	13	0	0	0	0	0	1	1	0	0	0	0	0	1	1	0	0	0	0	0	0	0	0	0	0	0	0	0
2	0		徐琳	1132400	2021-05-08	2021-07-06	59	0	3	2020-11-23	5	0	39	2	2021-05-09	8	0	2，3	0	0	1	2	0	1	0	0	0	1	1	0	0	0	0	0	1	1	0	0	0	0	0	0	0	0	0	0	0	0	0
2	0		肖友玉	1145856	2021-03-02	2021-03-26	24	1	2	2021-03-04	0	0	49	2	2021-03-09	3	1	3	0	0	0	0	1	1	0	0	0	0	0	0	0	0	0	0	0	0	0	0	0	0	0	0	0	0	0	0	0	0	0
2	0		吴钟植	1090137	2020-09-07	2020-09-21	14	1	4	2020-01-15	7	0	63	1	2020-09-09	1	1	2	0	0	1	5	0	1	0	1	0	1	1	0	0	0	0	0	1	1	0	0	0	0	0	0	0	0	0	0	0	0	0
2	0		吴志良	1108787	2020-08-03	2020-08-27	24	1	4	2020-03-01	5	0	60	1	2020-08-04	11	0	1，2，3	0	0	0	3	0	1	0	0	0	1	1	0	0	0	0	0	1	1	0	0	0	0	0	0	0	0	0	0	0	0	0
2	0		吴方馨怡	1089854	2020-04-07	2020-06-05	59	0	1	2020-01-07	3	0	13	2	2020-04-13	1	1	2	0	0	1	1	0	1	1	1	1	1	1	0	0	0	0	0	1	1	0	0	0	0	0	0	0	0	0	0	0	0	0
2	0		吴弟芳	1011402	2019-04-29	2019-05-10	11	1	5	2018-07-19	9	0	64	2	2019-05-01	1	1	2	0	0	1	0	1	1	0	1	0	0	0	0	0	1	0	0	0	0	0	0	1	0	0	0	0	0	0	0	0	0	0
2	0		王云芳	1040984	2019-04-26	2019-06-11	46	0	1	2019-02-03	3	0	32	2	2019-05-07	2	1	2，3	0	0	1	2	0	1	0	1	1	1	1	0	0	0	0	0	1	1	0	0	0	0	0	0	0	0	0	0	0	0	0
2	0		王德超	1072099	2021-09-02	2021-10-10	38	0	1	2019-09-05	24	1	50	1	2021-09-15	18	0	1，2，3	0	0	0	8	0	0	0	0	0	0	0	0	0	0	0	0	0	0	0	0	0	0	0	0	0	0	0	0	0	0	0
2	0		王斌	1155504	2021-05-06	2021-05-27	21	1	2	2021-05-10	0	0	14	1	2021-05-12	2	1	3	0	0	0	0	1	1	0	0	0	0	0	0	0	0	0	0	0	0	0	0	0	0	0	0	0	0	0	0	0	0	0
2	0		王彬	1050387	2020-09-16	2020-10-09	23	1	5	2019-04-10	17	0	26	1	2020-09-17	9	0	1，2，3	0	0	0	7	0	0	0	0	0	1	1	0	0	0	0	0	1	1	0	0	0	0	0	0	0	0	0	0	0	0	0
2	0		王爱玲	1118060	2020-08-17	2020-09-13	27	1	2	2020-08-20	0	1	54	2	2020-08-25	3	1	3	0	0	0	0	1	1	0	0	0	0	0	0	0	0	0	0	0	0	0	0	0	0	0	0	0	0	0	0	0	0	0
2	0		汪裕平	1131022	2020-12-09	2021-01-05	27	1	1	2020-10-20	2	0	60	1	2020-12-20	2	1	2，3	0	0	0	1	0	1	0	0	0	0	0	0	0	0	0	0	0	0	0	0	0	0	0	0	0	0	0	0	0	0	0
2	0		唐妙彩	1175520	2021-09-10	2021-11-09	60	0	3	2021-07-10	2	0	54	2	2021-09-30	1	1	2	0	0	0	1	0	1	0	1	0	1	1	0	0	1	0	1	1	1	0	0	1	0	1	1	0	0	1	0	0	0	0
2	0		汤忠凤	1071622	2019-08-28	2019-09-28	31	0	1	2019-08-29	0	1	33	2	2019-09-12	1	1	3	0	0	0	0	1	1	0	1	1	0	0	0	0	1	0	0	0	0	0	0	1	0	0	0	0	0	0	0	0	0	0
2	0		帅依进	1105175	2020-05-23	2020-06-28	36	0	2	2020-02-23	3	1	51	1	2020-05-24	14	0	1，2，3	0	0	1	2	0	1	0	0	0	1	1	0	0	0	0	0	1	1	0	0	0	0	0	0	0	0	0	0	0	0	0
2	0		阮妙容	1033494	2019-06-20	2019-07-01	11	1	5	2018-12-15	6	0	78	2	2019-06-24	3	1	2，3	0	0	0	5	0	1	0	0	1	0	0	0	0	1	0	0	0	0	0	0	1	0	0	0	0	0	0	0	0	0	0
2	0		潘家亮	975289	2019-04-24	2019-05-22	28	0	1	2017-11-10	17	0	49	1	2019-04-24	14	0	1，2，3	0	0	0	9	0	0	0	1	0	0	0	0	0	0	0	0	0	0	0	0	0	0	0	0	0	0	0	0	0	0	0
2	0		缪琴	986818	2019-05-31	2019-07-05	35	0	2	2018-01-25	16	1	43	2	2019-06-05	3	1	1,3	0	0	0	8	0	0	0	0	0	0	0	0	0	1	0	0	0	0	0	0	1	0	0	0	0	0	0	0	0	0	0
2	0		明邦境	1035448	2020-07-27	2020-08-28	32	0	3	2018-12-24	19	0	62	1	2020-08-14	1	1	3	0	0	1	2	0	1	0	1	0	1	1	0	1	1	0	0	1	1	0	1	1	0	0	1	0	0	1	0	0	0	0
2	0		毛仁辉	1143237	2021-08-27	2021-09-05	9	1	3	2021-02-19	6	0	66	1	2021-08-31	1	1	3	0	0	0	4	0	1	0	1	0	1	0	0	0	1	0	1	1	0	0	0	1	0	1	0	0	1	0	0	1	0	0
2	0		马爱琴	1052690	2019-04-22	2019-05-26	34	0	1	2019-04-26	0	0	42	2	2019-04-24	3	1	1,2,3	0	0	0	0	1	1	0	0	1	1	1	0	1	1	0	0	1	1	0	1	1	0	0	0	0	0	0	0	0	0	0
2	0		罗增芳	1114382	2020-07-30	2020-08-24	25	1	1	2020-07-30	0	0	58	2	2020-08-05	1	1	2	0	0	0	0	1	1	0	0	0	0	0	0	0	0	0	0	0	0	0	0	0	0	0	0	0	0	0	0	0	0	0
2	0		罗建锋	1053944	2020-05-20	2020-06-23	34	0	1	2019-05-10	12	0	10	1	2020-05-21	1	1	2	0	0	0	4	0	1	0	0	0	1	1	0	0	0	0	0	1	1	0	0	0	0	0	0	0	0	0	0	0	0	0
2	0		林燕治	1185034	2021-12-01	2021-12-22	21	1	1	2021-08-13	3	0	41	2	2021-12-02	4	0	2	0	0	1	3	0	1	0	1	0	1	1	0	0	0	0	0	1	1	0	0	0	0	0	0	0	0	0	0	0	0	0
2	0		林秀英	1042504	2019-05-11	2019-05-17	6	1	1	2019-02-25	2	1	67	2	2019-05-14	1	1	3	0	0	0	2	0	1	0	1	0	0	0	0	0	1	0	0	0	0	0	0	1	0	0	0	0	0	0	0	0	0	0
2	0		林秀清	1145557	2021-11-28	2022-01-27	60	0	5	2021-03-03	8	0	79	2	2021-11-29	12	0	1,2,3	0	0	0	4	0	1	0	0	0	1	1	0	0	0	0	0	1	1	0	0	0	0	0	0	0	0	0	0	0	0	0
2	0		林星	1115671	2021-05-16	2021-05-25	9	1	5	2020-08-06	9	0	24	1	2021-05-17	1	1	2	0	0	1	7	0	0	0	1	0	1	0	0	0	1	0	1	1	0	0	0	1	0	1	0	0	0	0	0	0	0	0
2	0		林同金	1128029	2021-05-08	2021-06-04	27	1	4	2020-10-21	6	1	62	1	2021-05-09	6	0	2,3	0	0	0	3	0	1	0	0	0	1	1	0	0	0	0	0	1	1	0	0	0	0	0	0	0	0	0	0	0	0	0
2	0		林锦童	1057529	2019-05-26	2019-06-13	18	1	8	2019-05-31	0	0	73	1	2019-06-03	1	1	1	0	0	0	0	1	1	0	1	1	1	0	0	0	1	0	1	1	0	0	0	1	0	1	0	0	0	0	0	0	0	0
2	0		林金文	1051743	2019-04-16	2019-05-15	29	0	1	2019-04-18	0	0	62	1	2019-04-25	6	0	1,2	0	0	0	0	1	1	0	1	0	1	0	0	0	1	0	0	1	0	0	0	1	0	0	0	0	1	0	0	1	0	1
2	0		林剑峰	1125413	2021-02-07	2021-02-23	16	1	1	2020-10-12	3	0	30	1	2021-02-08	6	0	1,2,3	0	0	0	2	0	1	0	1	0	1	1	0	1	0	0	0	1	1	0	1	0	0	0	1	0	0	1	0	1	0	0
2	0		林登辉	1064589	2019-09-06	2019-09-16	10	1	1	2019-11-19	0	0	23	1	2019-09-07	1	1	1	0	0	0	3	0	1	0	1	0	0	0	0	0	1	0	0	0	0	0	0	0	0	0	0	0	0	0	0	0	0	0
2	0		林彩云	1098040	2020-05-09	2020-05-13	4	1	2	2020-04-03	1	0	37	2	2020-05-12	1	1	3	0	0	1	1	0	1	0	1	0	0	0	0	0	0	0	0	0	0	0	0	1	0	0	0	0	0	0	0	0	0	0
2	0		林爱仙	1160582	2021-11-25	2021-12-15	20	1	1	2021-06-08	5	0	41	2	2021-11-26	3	1	2	0	0	1	3	0	1	0	1	0	1	1	0	0	0	0	0	0	0	0	0	0	0	0	0	0	0	0	0	0	0	0
2	0		廖发家	1142947	2021-04-05	2021-04-14	9	1	1	2021-02-08	1	0	41	1	2021-04-07	1	1	3	0	0	0	3	0	1	0	1	0	0	0	0	0	1	0	0	0	0	0	0	1	0	0	0	0	1	0	0	1	0	0
2	0		李宗文	1066253	2019-07-23	2019-08-21	29	0	1	2019-07-26	0	0	52	1	2019-08-06	1	1	1	0	0	0	0	1	1	0	0	0	0	0	0	0	1	0	0	0	0	0	0	0	0	0	0	0	0	0	0	0	0	0
2	0		李贵英	1055522	2019-05-13	2019-06-05	23	1	1	2019-05-07	0	1	71	2	2019-05-21	1	1	2	0	0	0	0	1	1	0	0	0	1	0	0	0	1	0	1	1	0	0	0	1	0	1	1	0	0	1	0	0	0	0
2	0		江枝宁	1079523	2021-02-02	2021-03-08	34	0	1	2019-11-01	15	1	57	1	2021-02-18	5	0	3	0	0	0	7	0	0	0	0	0	0	0	0	0	1	0	0	0	0	0	0	1	0	0	0	0	0	0	0	0	0	0
2	0		江仁友	1091397	2020-08-19	2020-09-08	20	1	4	2020-01-03	7	0	58	1	2020-08-20	3	1	2	0	0	1	4	0	1	0	0	0	1	1	0	0	0	0	0	1	1	0	0	1	0	0	0	0	0	0	0	0	0	0
2	0		黄元林	1066282	2020-07-14	2020-08-20	37	0	8	2018-07-14	24	0	60	1	2020-07-15	17	0	1，2，3	0	0	0	3	0	1	0	0	0	1	1	0	0	0	0	0	1	1	0	0	0	0	0	0	0	0	0	0	0	0	0
2	0		黄日昀	1178274	2021-10-10	2021-11-07	28	0	1	2021-01-15	8	0	18	2	2021-10-11	1	1	3	0	0	0	0	1	1	0	0	0	0	0	0	0	0	0	0	0	0	0	0	0	0	0	0	0	0	0	0	0	0	0
2	0		洪跃江	1119240	2020-08-25	2020-09-19	25	1	2	2020-08-27	0	1	43	1	2020-08-31	4	0	3	0	0	0	0	1	1	0	0	0	0	0	0	0	1	0	0	0	0	0	0	1	0	0	0	0	0	0	0	0	0	0
2	0		邱水治	1120978	2020-09-06	2020-09-30	24	1	1	2020-09-09	0	1	74	2	2019-09-10	3	1	3	0	0	0	0	1	1	0	0	0	1	0	0	1	1	0	0	1	0	0	1	1	0	0	0	0	0	0	0	0	0	0
2	0		郭子兰	1102404	2020-11-07	2020-11-09	2	1	5	2020-04-26	6	0	32	2	2020-11-08	3	1	1，2，3	0	0	0	7	0	0	0	0	1	1	0	0	0	0	0	0	1	0	0	0	0	0	0	0	0	0	0	0	0	0	0
2	0		池承骏	943323	2019-05-22	2019-06-14	23	1	8	2018-02-08	16	0	7	1	2019-06-09	1	1	3	0	0	0	0	1	1	0	1	1	1	1	0	0	1	0	0	1	1	0	0	1	0	0	1	0	0	1	0	0	0	0
2	0		陈志能	1024952	2019-04-08	2019-06-07	60	0	2	2018-10-03	6	0	18	1	2019-04-20	1	1	2	0	0	1	5	0	1	0	0	0	1	1	0	0	0	0	0	1	1	0	0	0	0	0	0	0	0	0	0	0	0	0
2	0		陈月象	1032858	2019-05-29	2019-06-20	22	1	1	2018-12-21	5	0	49	2	2019-06-13	1	1	2	0	0	0	2	0	1	0	1	0	1	1	0	0	1	0	0	1	1	0	0	1	0	0	0	0	0	0	0	0	0	0
2	0		陈亚环	1116653	2020-11-19	2021-01-07	49	0	1	2020-08-08	3	0	51	2	2020-12-04	1	1	2	0	0	0	0	1	1	0	1	0	1	1	1	0	1	0	0	1	1	1	0	1	0	0	0	0	0	0	0	0	0	0
2	0		陈瑞钟	1165663	2021-07-11	2021-07-19	8	1	2	2021-07-15	0	0	76	1	2021-07-19	1	1	3	0	0	0	0	1	1	0	0	1	0	0	0	0	1	0	0	0	0	0	0	1	0	0	0	0	0	0	0	0	0	0
2	0		陈荣良	1077639	2021-05-11	2021-05-28	17	1	4	2019-10-12	19	0	55	1	2021-05-12	3	1	2	0	0	1	11	0	0	0	0	0	1	0	0	0	0	0	0	1	0	0	0	0	0	0	0	0	0	0	0	0	0	0
2	0		陈倩	1087136	2020-07-29	2020-08-21	23	1	1	2019-12-20	7	0	34	2	2020-07-30	2	1	2	0	0	1	5	0	1	0	0	0	1	1	0	0	0	0	0	1	1	0	0	0	0	0	0	0	0	0	0	0	0	0
2	0		陈萍萍	1061984	2019-06-26	2019-08-20	55	0	1	2018-12-11	6	0	32	2	2019-07-10	3	1	2，3	0	0	1	5	0	1	0	0	0	1	1	0	0	0	0	0	1	1	0	0	0	0	0	0	0	0	0	0	0	0	0
2	0		陈丽娟	1057354	2019-05-24	2019-07-12	49	0	4	2019-05-28	0	0	66	2	2019-06-05	2	1	3	0	0	0	0	1	1	0	0	0	0	0	0	0	0	0	0	0	0	0	0	0	0	0	0	0	0	0	0	0	0	0
2	0		陈锦源	1065789	2019-07-20	2019-08-13	24	1	1	2019-07-25	0	0	15	1	2019-08-02	3	1	1，3	0	0	0	0	1	1	0	1	0	1	1	0	0	1	0	0	1	1	0	0	1	0	0	0	0	0	0	0	0	0	0
2	0		陈金武	1053581	2019-04-28	2019-05-23	25	1	5	2019-05-20	0	0	76	1	2019-05-08	3	1	1，2	0	0	0	0	1	1	0	1	1	1	1	0	0	1	0	0	1	1	0	0	1	0	0	0	0	1	0	0	1	0	0
2	0		陈辉平	1171630	2021-08-16	2021-09-24	39	0	2	2021-08-17	0	0	31	1	2021-08-24	4	0	3	0	0	0	0	1	1	0	1	1	0	0	0	0	1	0	0	0	0	0	0	1	0	0	0	0	0	0	0	0	0	0
2	0		陈凤华	1094314	2020-08-22	2020-09-12	21	1	1	2020-03-02	5	0	48	2	2020-08-23	9	0	1，2，3	0	0	0	5	0	1	0	0	1	1	1	0	0	0	0	0	1	1	0	0	0	0	0	0	0	0	0	0	0	0	0
2	0		陈宝强	1035840	2019-04-23	2019-07-01	69	0	1	2019-02-02	2	0	34	1	2019-04-27	1	1	2	0	0	0	2	0	1	0	1	1	1	1	0	0	0	0	0	1	1	0	0	0	0	0	1	0	0	1	0	0	0	0
2	0		曹欣浥	1026947	2019-03-19	2019-05-15	57	0	1	2018-10-25	4	0	13	2	2019-03-24	1	1	2	0	0	1	2	0	1	0	1	0	1	1	0	0	0	0	0	1	1	0	0	0	0	0	0	0	0	1	0	1	0	0
2	0		蔡伟涵	1078479	2019-10-17	2019-11-06	20	1	1	2019-10-18	0	0	14	1	2019-10-24	3	1	1，3	0	0	0	0	1	1	0	1	0	1	1	1	0	1	0	1	1	1	1	0	1	0	1	0	0	0	0	0	0	0	0
2	0		魏诗贞（编号1239）	1111748	2020-10-17	2020-12-07	51	0	2	2020-06-29	3	1	55	2	2020-10-18	9	0	2	0	0	0	1	0	1	0	1	0	1	1	0	0	0	0	0	1	1	0	0	0	0	0	0	0	0	0	0	0	0	0
3	3		陈秋水	715457	2021-11-22	2021-11-30	8	1	1	2021-03-06	8	0	68	1	/	0	1	0	0	0	1	5	0	1	0	1	0	0	0	0	0	0	0	0	1	0	1	1	0	0	0	0	0	0	0	0	0	0	0
3	3		曾一津	1182982	2021-11-08	2021-11-21	13	1	5	2021-10-18	0	0	28	2	/	0	1	0	0	0	0	1	0	1	0	0	0	1	0	0	0	1	0	1	1	0	0	0	1	0	1	0	0	0	0	0	0	0	0
3	3		胡小清	1150849	2021-10-26	2021-11-05	10	1	1	2021-04-01	6	0	49	2	/	0	1	0	0	0	1	6	0	0	0	0	0	0	0	0	0	0	0	0	0	0	0	0	0	0	0	0	0	0	0	0	0	0	0
3	3		颜福明	1163218	2021-10-03	2021-10-11	8	1	1	2021-06-30	3	0	38	1	/	0	1	0	0	0	0	2	0	1	0	1	0	0	0	0	0	0	0	0	0	0	0	0	0	0	0	0	0	0	0	0	0	0	0
3	3		董秀峰	1177373	2021-09-28	2021-10-16	18	1	7	2021-09-15	0	0	42	1	/	0	1	0	0	0	3	0	1	1	0	0	0	0	0	0	0	0	0	0	0	0	0	0	0	0	0	0	0	0	0	0	0	0	0
3	3		黄师才	1152817	2021-09-18	2021-09-26	8	1	3	2021-04-19	4	0	52	1	/	0	1	0	0	0	0	3	0	1	0	0	0	0	0	0	0	0	0	0	0	0	0	0	0	0	0	0	0	0	0	0	0	0	0
3	3		林欣	1166501	2021-09-03	2021-09-09	6	1	1	2021-07-24	1	0	8	2	/	0	1	0	0	0	1	1	0	1	0	1	1	1	0	1	0	0	1	0	1	1	1	1	1	0	0	0	1	1	0	1	1	1	0
3	3		方粉明	1165906	2021-08-18	2021-08-24	6	1	3	2021-07-06	1	1	64	1	/	0	1	0	0	0	0	1	0	1	0	0	0	0	0	0	0	0	0	0	0	0	0	0	0	0	0	0	0	0	0	0	0	0	0
3	3		卓其进	1161363	2021-06-13	2021-07-12	29	0	1	2021-02-22	3	0	49	1	/	0	1	0	0	0	0	0	1	1	0	0	0	0	0	0	0	0	0	0	0	0	0	0	0	0	0	0	0	0	0	0	0	0	0
3	3		黄冬英	1119633	2021-05-31	2021-06-05	5	1	1	2021-08-17	2	0	61	2	/	0	1	0	0	0	1	4	0	1	0	0	0	0	0	0	0	0	0	0	1	0	0	1	1	0	0	0	0	0	1	0	0	0	0
3	3		叶俊祺	1141390	2021-05-12	2021-05-17	5	1	2	2021-01-25	3	0	9	1	/	0	1	0	0	0	1	4	0	1	0	0	0	0	0	0	0	0	0	0	0	0	0	0	0	0	0	0	0	0	0	0	0	0	0
3	3		薛天云	1137476	2021-05-08	2021-05-14	6	1	4	2020-12-28	4	0	83	1	/	0	1	0	0	0	1	5	0	1	0	0	0	0	0	0	0	0	0	0	0	0	0	0	0	0	0	0	0	0	0	0	0	0	0
3	3		胡超英	1133108	2021-05-10	2021-05-15	5	1	1	2020-12-03	5	0	36	2	/	0	1	0	0	0	1	4	0	1	0	0	0	0	0	0	0	0	0	0	0	0	0	0	0	0	0	0	0	0	0	0	0	0	0
3	3		黄光炎	1133023	2021-05-06	2021-05-11	5	1	5	2021-01-06	4	0	68	1	/	0	1	0	0	0	0	2	0	1	0	0	1	0	0	0	0	0	0	0	0	0	0	1	0	0	0	0	0	0	1	0	0	0	0
3	3		郑文财	1128026	2021-04-30	2021-05-08	8	1	3	2020-10-16	6	0	58	1	/	0	1	0	0	0	0	5	0	1	0	0	0	0	0	0	0	0	0	0	0	0	0	0	0	0	0	0	0	0	0	0	0	0	0
3	3		陈浩聪	1148508	2021-04-28	2021-05-07	9	1	1	2021-03-22	1	0	15	1	/	0	1	0	0	0	1	1	0	1	0	0	0	0	0	0	0	0	0	0	0	0	0	0	1	0	0	0	0	0	0	0	0	0	0
3	3		潘建生	1029408	2021-04-13	2021-04-17	4	1	4	2014-08-20	79	1	54	1	/	0	1	0	0	0	0	41	0	0	0	0	0	1	0	0	0	1	0	0	0	0	0	0	1	0	0	0	0	1	0	0	1	0	0
3	3		陈烨玲	1127080	2021-03-28	2021-03-31	3	1	2	2020-10-21	5	0	10	2	/	0	1	0	0	0	1	6	0	0	0	0	0	0	0	0	0	0	0	0	0	0	0	0	0	0	0	0	0	0	0	0	0	0	0
3	3		林栋	1146722	2021-03-08	2021-04-10	33	0	1	2021-03-02	0	0	33	1	/	0	1	0	0	0	0	0	1	1	0	0	0	0	0	0	0	0	0	0	0	0	0	0	0	0	0	0	0	0	0	0	0	0	0
3	3		欧阳文轩	1128937	2021-02-26	2021-03-03	5	1	1	2020-11-05	3	0	2	1	/	0	1	0	0	0	1	3	0	1	0	1	0	1	0	1	0	0	0	0	1	0	1	0	0	0	0	1	0	0	1	0	0	0	0
3	3		赵营	1142909	2021-02-05	2021-03-01	24	1	1	2021-02-03	0	0	38	1	/	0	1	0	0	0	0	0	1	1	0	0	0	0	0	0	0	0	0	0	0	0	0	0	0	0	0	0	0	0	0	0	0	0	0
3	3		龚维忠	1075871	2020-12-10	2020-12-16	6	1	1	2019-10-01	14	0	60	1	/	0	1	0	0	0	1	8	0	0	0	0	0	0	0	0	0	0	0	0	0	0	0	0	0	0	0	0	0	0	1	0	0	0	0
3	3		邹珍玉	1114805	2020-11-30	2020-12-11	11	1	1	2020-07-01	4	0	71	2	/	0	1	0	0	0	1	3	0	1	0	0	0	0	0	0	0	0	0	0	0	0	0	0	0	0	0	0	0	0	0	0	0	0	0
3	3		林秀英	1128781	2020-10-30	2020-11-11	12	1	5	2020-11-05	0	0	51	2	/	0	1	0	0	0	0	0	1	1	0	0	0	0	0	0	0	0	0	0	0	0	0	0	0	0	0	0	0	0	0	0	0	0	0
3	3		田金根	1122456	2020-09-15	2020-10-16	31	0	5	2020-02-20	6	0	48	1	/	0	1	0	0	0	0	6	0	0	0	0	1	0	0	0	0	0	0	0	0	0	0	0	0	0	0	0	0	0	0	0	0	0	0
3	3		赖文霞	1110806	2020-09-13	2020-09-19	6	1	1	2020-07-13	2	0	48	2	/	0	1	0	0	0	1	2	0	1	0	1	0	0	0	0	0	0	0	0	0	0	0	0	0	0	0	0	0	0	0	0	0	0	0
3	3		许克芳	972933	2020-08-28	2020-09-14	17	1	4	2017-10-24	34	0	67	1	/	0	1	0	0	0	0	12	0	0	0	1	1	0	0	0	0	0	0	0	0	0	0	0	0	0	0	0	0	0	0	0	0	0	0
3	3		李煜城	1099762	2020-08-23	2020-08-27	4	1	2	2020-04-13	4	0	10	1	/	0	1	0	0	0	1	5	0	1	0	1	1	0	0	0	0	0	0	0	0	0	0	0	0	0	0	0	0	0	0	0	0	0	0
3	3		祝云青	1108025	2020-08-20	2020-08-24	4	1	1	2020-06-10	2	0	42	2	/	0	1	0	0	0	1	2	0	1	0	0	0	0	0	0	0	0	0	0	0	0	0	0	0	0	0	0	0	0	0	0	0	0	0
3	3		陈彦茂	1076990	2020-08-06	2020-08-27	21	1	4	2017-09-01	35	0	70	1	/	0	1	0	0	0	0	13	0	0	0	0	1	0	0	0	0	0	0	0	0	0	0	0	0	0	0	0	0	0	0	0	0	0	0
3	3		陈吓姑仔	1104941	2020-07-24	2020-08-28	35	0	3	2020-05-20	2	0	74	2	/	0	1	0	0	0	0	0	1	1	0	0	1	0	0	0	0	0	0	0	0	0	0	0	0	0	0	0	0	0	0	0	0	0	0
3	3		陈群英	1101399	2020-07-21	2020-07-24	3	1	1	2020-04-05	3	0	51	2	/	0	1	0	0	0	1	2	0	1	0	0	0	0	0	0	0	0	0	0	0	0	0	0	0	0	0	0	0	0	0	0	0	0	0
3	3		李益连	853223	2020-07-13	2020-07-22	9	1	4	2017-01-29	41	1	67	1	/	0	1	0	0	0	0	16	0	0	0	0	1	0	0	0	0	0	0	0	1	0	0	1	1	0	0	0	0	0	0	0	0	0	0
3	3		陈烯	1112699	2020-07-10	2020-07-30	20	1	1	2020-07-08	0	0	4	2	/	0	1	0	0	0	0	0	1	1	0	0	0	0	0	0	0	1	0	0	0	0	0	0	1	0	0	0	0	0	0	0	0	0	0
3	3		陈向阳	1085569	2020-06-01	2020-06-06 10:52:00	5	1	1	2019-12-05	5	1	31	1	/	0	1	0	0	0	1	4	0	1	0	0	0	0	0	0	0	0	0	0	0	0	0	0	0	0	0	0	0	0	0	0	0	0	0
3	3		林耀森	997542	2020-05-30	2020-06-05 10:24:00	6	1	2	2018-04-08	25	0	35	1	/	0	1	0	0	0	1	11	0	0	0	0	1	0	0	0	0	0	0	0	0	0	0	0	0	0	0	0	0	0	0	0	0	0	0
3	3		黄木琴	903226	2020-05-23	2020-05-27 10:51:00	4	1	1	2016-07-01	46	0	53	2	/	0	1	0	0	0	1	5	0	1	0	0	0	0	0	0	0	0	0	0	0	0	0	0	0	0	0	0	0	0	0	0	0	0	0
3	3		林锦秀	1094259	2020-04-14	2020-04-17 10:55:00	3	1	1	2020-03-02	1	0	21	2	/	0	1	0	0	0	1	1	0	1	0	1	1	0	0	0	0	0	0	0	0	0	0	0	0	0	0	0	0	0	0	0	0	0	0
3	3		谢兴灵	1076388	2019-10-02	2019-10-30 09:43:00	28	0	1	2019-10-09	0	0	53	1	/	0	1	0	0	0	0	0	1	1	0	0	0	1	1	0	0	1	0	0	0	0	0	0	0	0	0	0	0	0	0	0	0	0	0
3	3		戴伊乐	1075863	2019-10-14	2019-11-01 12:28:00	18	1	5	2019-09-20	0	0	4	2	/	0	1	0	0	0	1	0	1	1	0	0	0	0	0	0	0	0	0	0	0	0	0	0	0	0	0	0	0	0	0	0	0	0	0
3	3		杨芳	1024889	2019-09-09	2019-11-08 11:50:00	60	0	1	2018-10-15	10	1	46	2	/	0	1	0	0	0	0	7	0	0	0	0	0	1	1	0	0	0	0	0	1	1	0	0	0	0	0	0	0	0	0	0	0	0	0
3	3		张其雪	1023744	2019-08-25	2019-09-09 11:24:00	15	1	1	2019-09-30	1	1	62	1	/	0	1	0	0	0	0	6	0	0	0	1	0	0	0	0	0	0	0	0	0	0	0	0	0	0	0	0	0	0	1	0	0	0	0
3	3		陈英泉	1063689	2019-08-02	2019-09-02 11:50:00	31	0	1	2019-08-12	0	1	73	1	/	0	1	0	0	0	0	1	0	1	0	0	0	0	0	0	0	0	0	0	1	1	0	1	1	0	0	0	0	0	1	0	0	0	0
3	3		陈贤明	1020743	2019-07-30	2019-08-01 11:56:00	2	1	5	2019-06-30	1	0	58	1	/	0	1	0	0	0	1	8	0	0	0	0	0	0	0	0	0	0	0	0	0	0	0	0	0	0	0	0	0	0	0	0	0	0	0
3	3		唐宝珠	1056287	2019-07-02	2019-07-16 11:09:00	14	1	1	2019-05-23	1	0	52	2	/	0	1	0	0	0	1	1	0	1	0	1	0	0	0	0	0	0	0	0	0	0	0	0	0	0	0	0	0	0	1	0	0	0	0
3	3		陈恭照	1062943	2019-07-02	2019-08-06 11:43:00	35	0	1	2019-07-10	0	0	41	1	/	0	1	0	0	0	0	0	1	1	0	0	0	1	0	0	0	1	0	0	0	0	0	0	0	0	0	0	0	0	0	0	0	0	0
3	3		游国梓	1060830	2019-06-18	2019-07-24 12:11:00	36	0	1	2019-06-21	0	0	66	1	/	0	1	0	0	0	0	0	1	1	0	0	0	0	0	0	0	0	0	0	0	0	0	0	0	0	0	0	0	0	0	0	0	0	0
3	3		程丁发	1059562	2019-06-10	2019-06-25 10:24:00	15	1	3	2019-06-24	0	0	67	1	/	0	1	0	0	0	0	0	1	1	0	0	0	0	0	0	0	0	0	0	0	0	0	0	0	0	0	0	0	0	0	0	0	0	0
3	3		施灵燕	1039295	2019-06-03	2019-06-24 15:19:00	21	1	5	2019-01-30	4	0	35	2	/	0	1	0	0	0	0	3	0	1	0	1	1	0	0	0	0	1	0	0	0	0	0	0	0	0	0	0	0	0	1	0	0	0	0
3	3		刘钎钰	1047135	2019-05-22	2019-05-28 10:23:00	6	1	8	2019-03-28	1	0	12	2	/	0	1	0	0	0	0	1	0	1	0	1	0	0	0	0	0	0	0	0	0	0	0	0	1	0	0	0	0	0	1	0	0	0	0
3	3		陈书娴	1056187	2019-05-17	2019-07-01 14:35:00	45	0	2	2019-05-01	0	0	1	2	/	0	1	0	0	0	0	0	1	1	0	0	0	0	0	0	0	0	0	0	1	0	0	0	0	0	0	1	0	0	1	0	0	0	0
3	3		陈丽姜	970301	2019-05-16	2019-05-24 11:08:00	8	1	8	2017-10-13	19	0	55	2	/	0	1	0	0	0	0	15	0	0	0	0	0	0	0	0	0	0	0	0	0	0	0	0	0	0	0	0	0	0	0	0	0	0	0
3	3		赖文珍	950176	2019-04-22	2019-05-06	14	1	1	2017-12-22	16	0	32	2	/	0	1	0	0	0	1	6	0	0	0	0	1	1	1	0	0	0	0	0	1	0	0	0	0	0	0	0	0	0	0	0	0	0	0
3	3		陈兰琴	1037119	2019-04-15	2019-04-20 10:50:00	5	1	1	2019-01-08	3	0	32	2	/	0	1	0	0	0	1	2	0	1	0	1	0	0	0	0	0	0	0	0	0	0	0	0	0	0	0	0	0	0	0	0	0	0	0
3	3		林莺莺	1042745	2019-04-10	2019-04-17 12:34:00	7	1	1	2019-02-22	1	0	69	2	/	0	1	0	0	0	0	3	0	1	0	0	0	0	0	0	0	0	0	0	1	0	0	0	1	0	0	0	0	0	0	0	0	0	0
3	3		柯春俤	1046991	2019-04-08	2019-04-13	5	1	1	2019-04-15	0	0	61	1	/	0	1	0	0	0	0	0	1	1	0	0	0	0	0	0	0	0	0	0	0	0	0	0	0	0	0	0	0	0	0	0	0	0	0
3	3		蓝良裕	954111	2019-04-02	2019-04-09	7	1	5	2017-06-21	21	0	45	1	/	0	1	0	0	0	0	5	0	1	0	1	1	0	0	0	0	0	0	0	1	0	0	0	1	0	1	0	0	0	1	0	0	0	0
3	3		陈亚花	1032547	2019-03-31	2019-04-08	8	1	1	2018-12-05	3	0	39	2	/	0	1	0	0	0	1	2	0	1	0	1	0	0	0	0	0	0	0	0	0	0	1	0	0	0	0	0	0	0	0	0	0	0	0
3	3		郑光辉	1015550	2019-03-06	2019-03-12	6	1	1	2018-07-26	7	0	47	1	/	0	1	0	0	0	1	2	0	1	0	1	0	1	0	0	0	1	0	0	1	0	0	0	1	0	0	0	0	0	1	0	1	0	0
3	3		王巍巍	1021492	2019-03-05	2019-03-07	2	1	6	2018-10-18	4	0	36	2	/	0	1	0	0	0	0	3	0	1	0	0	0	0	0	0	0	0	0	0	0	0	0	0	0	0	0	0	0	0	0	0	0	0	0
3	3		杨廷兰	1016654	2021-11-10 15:21:00	2021-11-22	12	1	1	2019-07-31	27	1	67	2	/	0	1	0	0	0	1	11	0	0	0	0	0	0	0	0	0	0	0	0	0	0	0	0	0	0	0	0	0	0	0	0	0	0	0
3	3		孙琼梅	1051086	2021-08-16	2021-08-23	7	1	2	2019-08-16	24	1	57	2	/	0	1	0	0	0	0	8	0	0	0	0	0	0	0	0	0	0	0	0	0	0	0	0	0	0	0	0	0	0	0	0	0	0	0
3	3		陈晓喜	1152547	2021-08-10 10:06:00	2021-08-15	5	1	1	2021-04-19	3	0	17	2	/	0	1	0	0	0	1	3	0	1	1	0	0	0	0	0	0	0	0	0	0	0	0	0	0	0	0	0	0	0	0	0	0	0	0
3	3		张秀花	1169575	2021-08-21	2021-08-28	7	1	4	2021-08-22	0	0	64	2	/	0	1	0	0	0	0	0	1	1	0	0	0	0	0	0	0	0	0	0	0	0	0	0	0	0	0	0	0	0	0	0	0	0	0
3	3		柯清禧	1037100	2021-07-23 08:57:00	2021-07-26	3	1	2	2019-01-08	30	0	52	1	/	0	1	0	0	0	1	11	0	0	0	0	0	0	0	0	0	0	0	0	0	0	0	0	0	0	0	0	0	0	0	0	0	0	0
3	3		郑安迪	1136667	2021-03-16 09:04:00	2021-03-20	4	1	2	2020-12-29	2	0	4	1	/	0	1	0	0	0	1	3	0	1	0	1	0	0	0	0	0	0	0	0	0	0	0	0	0	0	0	0	0	0	0	0	0	0	0
3	3		俞宏锦	1015678	2019-11-07 16:49:00	2019-11-18	11	1	5	2018-08-14	14	0	14	1	/	0	1	0	0	0	0	9	0	0	0	1	1	0	0	0	0	0	0	0	0	0	0	0	1	0	0	0	0	0	0	0	0	0	0
3	3		董健勇	1089907	2021-02-08	2021-02-24	16	1	1	2020-01-08	13	0	62	1	/	0	1	0	0	0	0	10	0	0	0	0	0	0	0	0	0	0	0	0	0	0	0	0	0	0	0	0	0	0	0	0	0	0	0
3	3		吴曾雄	1112863	2020-11-25 17:44:00	2020-11-29	4	1	1	2020-07-14	4	0	34	1	/	0	1	0	0	0	1	3	0	1	0	0	0	0	0	0	0	0	0	0	0	0	0	0	0	0	0	0	0	0	0	0	0	0	0
3	3		连宇搏	1125872	2020-10-30 14:19:00	2020-11-06	7	1	2	2020-07-18	3	0	14	1	/	0	1	0	0	0	1	4	0	1	0	0	0	0	0	0	0	0	0	0	0	0	0	0	0	0	0	0	0	0	0	0	0	0	0
3	3		何宇梓睿	1104437	2020-08-13 15:17:00	2020-08-20	7	1	2	2020-05-14	2	0	6	1	/	0	1	0	0	0	1	5	0	1	0	0	0	0	0	0	0	0	0	0	0	0	0	0	0	0	0	0	0	0	0	0	0	0	0
3	3		苏李潼	1115583	2020-07-30 16:21:00	2020-08-09	10	1	8	2020-08-04	0	0	1	2	/	0	1	0	0	0	3	0	1	1	0	0	0	0	0	0	0	0	0	0	0	0	0	0	0	0	0	0	0	0	0	0	0	0	0
3	3		张皓文	1101844	2020-07-30 08:43:00	2020-08-03	4	1	2	2020-04-26	3	0	3	1	/	0	1	0	0	0	1	4	0	1	0	0	0	0	0	0	0	0	0	0	0	0	0	0	0	0	0	0	0	0	0	0	0	0	0
3	3		钟楚强	1070731	2020-05-23	2020-05-26	3	1	2	2019-08-27	8	0	12	1	/	0	1	0	0	0	1	4	0	1	0	0	0	0	0	0	0	0	0	0	0	0	0	0	0	0	0	0	0	0	0	0	0	0	0
3	3		蔡旻琦	1052565	2019-07-04 08:34:00	2019-07-08	4	1	2	2019-04-24	2	0	3	1	/	0	1	0	0	0	1	2	0	1	0	1	0	0	0	0	0	0	0	0	0	0	0	0	0	0	0	0	0	0	0	0	0	0	0
3	3		熊祥芬	1057749	2019-05-27 18:03:00	2019-06-17	21	1	1	2019-05-31	0	0	30	2	/	0	1	0	0	0	0	0	1	1	0	0	0	0	0	0	0	0	0	0	0	0	0	0	0	0	0	0	0	0	0	0	0	0	0
3	3		李小凤	1034536	2019-05-14 18:49:00	2019-05-22	8	1	1	2018-12-19	4	1	54	2	/	0	1	0	0	0	1	4	0	1	0	1	0	0	0	0	0	0	0	0	0	0	0	0	1	0	0	0	0	0	1	0	0	0	0
3	3		陈光辉	832697	2019-05-08 12:00:00	2019-05-20	12	1	4	2014-09-30	55	0	52	1	/	0	1	0	0	0	0	15	0	0	0	0	0	0	0	0	0	0	0	0	0	0	0	0	0	0	0	0	0	0	0	0	0	0	0
3	3		吴淑珍	1040382	2019-05-01 15:46:00	2019-05-06	5	1	1	2019-01-29	3	0	35	2	/	0	1	0	0	0	1	3	0	1	0	0	0	0	0	0	0	0	0	0	0	0	0	0	0	0	0	0	0	0	0	0	0	0	0
3	3		李德绍	1051303	2019-04-14 22:50:00	2019-04-28	14	1	2	2019-04-17	0	0	59	1	/	0	1	0	0	0	0	0	1	1	0	0	0	0	0	0	0	0	0	0	0	0	0	0	0	0	0	0	0	0	0	0	0	0	0
3	3		欧阳连锻	1031436	2019-04-08 11:15:00	2019-04-16	8	1	5	2019-01-04	3	0	56	1	/	0	1	0	0	0	0	3	0	1	0	1	0	0	0	0	0	0	0	0	1	0	1	0	1	0	0	0	0	0	0	0	0	0	0
3	3		钟童	1029862	2019-04-04 19:35:00	2019-04-15	11	1	1	2018-11-14	4	0	10	1	/	0	1	0	0	0	1	4	0	1	0	1	1	1	1	1	1	1	1	0	1	1	1	1	1	1	1	1	0	1	1	0	1	0	1
3	3		郑玉清	1041162	2019-04-01 11:56:00	2019-04-12	11	1	1	2019-02-12	1	1	60	2	/	0	1	0	0	0	1	1	0	1	0	1	0	0	0	0	0	0	0	0	1	1	0	0	1	0	1	0	0	0	1	0	0	0	0
[truncated: 71 more columns]

## Sheet: 题头
分组 1阳性CRE筛查阳性 2阴性CRE筛查阴性 未筛查3
患者姓名
病案号码
入院日期
出院时间
住院天数/天
诊断分组 (1 AML ;2ALL;3 MDS;4MM;5 NHL;6:HL; 7AA;8其他）
血液病诊断时间
发病-筛查时长/月
是否有糖尿病 1有 0无
年龄
性别 男1 女2
筛查时间
同次入院筛查总次数 （阳性组需补入或核对）
筛查的标本类型 1 咽拭子 2 肛周拭子 3 粪便
同次入院筛查第几次开始阳性
同次入院筛查阳性次数
筛查前疾病状态 1CR 0NR 3缺失值
（筛查前）化疗疗程数/个
（筛查前）既往3个月发生过MDR感染 1=是，0=否
（筛查前）既往3个月使用过碳青霉烯类药物1=使用；0=否
（筛查前）既往3个月使用过激素类药物 1=使用；0=否
（筛查前）既往2周使用抗菌药物 小于2种为0 大于等于2种为1
（筛查前）既往2周使用抗菌药物 小于3种为0 大于等于3种为1
（筛查前）既往2周碳青霉烯类暴露史 1有 0 无
（筛查前）既往2周 喹诺酮类暴露史 1有 0无
（筛查前）既往2周ß-内酰胺酶抑制剂复方制剂暴露史 1有 0无
（筛查前）既往2周 氨基糖苷类暴露史 1有 0无
（筛查前）既往2周多肽类抗菌素暴露史 1有 0无
（筛查前）既往1个月使用抗菌过的抗细菌药物 小于2种为0 大于等于2种为1
（筛查前）既往1个月使用抗菌过的抗细菌药物 小于3种为0 大于等于3种为1
（筛查前）既往1个月碳青霉烯类暴露史 1有 0 无
（筛查前）既往1个月 喹诺酮类暴露史 1有 0无
（筛查前）既往1个月 ß-内酰胺酶抑制剂复方制剂暴露史 1有 0无
（筛查前）既往1个月 氨基糖苷类暴露史 1有 0无
（筛查前）既往1个月 多肽类抗菌素暴露史 1有 0无
（筛查前）既往2周 三唑类暴露史 1有 0无
（筛查前）既往2周 多烯类 暴露史 1有 0无
（筛查前）既往2周 棘白菌素类 暴露史 1有 0无
（筛查前）既往1个月 三唑类暴露史 1有 0无
（筛查前）既往1个月 多烯类 暴露史 1有 0无
（筛查前）既往1个月 棘白菌素类 暴露史 1有 0无
（筛查前）既往1个月入住ICU病史 1=是；0=无
（筛查前）3天内 全肠外营养 1有 0无
1：入院移植 2：非移植患者 3移植后（筛查前）
筛查前有中心静脉置管（1=中心静脉置管；0=无）
筛查前有导尿管（1=尿管；0=无）
筛查前有胸腹腔置管（1=胸腔、腹腔置管引流；0=无）
筛查前有鼻胃管（1=鼻胃管；0=无）
筛查24小时内体温
筛查24小时内体温 大于等于37.3：1； 小于37.3 为0
筛查前3天是合并口腔溃疡 1有 0无）
筛查前3天合并咳嗽 1 有 0无
筛查前3天合并咳痰症状 1有 0无
筛查前3天合并腹痛症状 1有 0无
筛查前3天合并腹泻症状 1有 0无
筛查前3天合并便血 1有 0无
筛查前3天合并肛周皮肤破溃 1有 0无
筛查当天是否粒缺（粒细胞＜0.5*10^9/L） 是1 否0
筛查前粒缺开始时间
筛查前粒缺纠正时间 未纠正填筛查时间
筛查前粒缺天数/天(0代表没有粒缺）
筛查前后24h小时内白细胞数
筛查前后24小时内粒细胞数（*10^9/L）
筛查前后24小时内白蛋白（g/L）
筛查前后24小时内CRP（mg/L) 缺失值 1000
筛查前后24小时内PCT(ng/L) 缺失值 1000
筛查24小时内IL-6 (ng/L) 缺失值 10000
筛查后发生CRE感染，1=是，0=否
筛查后发生CRE感染时间
筛查后发生CRE感染距离筛查时长/天 （缺失值为0）
筛查后发生CRE感染部位（口腔1、肺部2、肛周3、血液4）
此次住院细菌培养送检次数（除血培养外）/70
此次住院血培养送检次数/100元
病原菌检测费用/元
此次入院合并 1感染性休克；2多脏器衰竭；3入住ICU；4脓毒症 5其他） 均无填0
此次入院开始使用多粘菌素的时间
此次入院开始使用头孢他啶阿维巴坦的时间
此次入院开始使用碳青霉烯类的时间
此次入院开始使用磷霉素的时间
此次入院美罗培南（2g q8h）加量的时间
此次入院开始使用替加环素的时间
此次入院总费用/元
病原菌检测费用/住院总费用
最终随访生存状态 (0=生存,1=死亡）
随访时间
死亡原因
随访情况相关备注（填自动出院，复发放弃治疗，出院失访等具体描述）
随访结束-入院时间/天
出院时随访状态 1死亡 0生存
入院后30天生存状态 1死亡 0生存
入院后30天随访天数/天
入院后60天生存状态 1死亡 0生存
入院后60天随访天数/天
入院后90天生存状态 1死亡 0生存
入院后90天随访天数/天

## Sheet: 阳性 阴性 约登指数
住院天数						筛查总次数					化疗疗程数					24小时内体温值					筛查前粒缺天数					白细胞数					白蛋白值
曲线的坐标						曲线的坐标					曲线的坐标					曲线的坐标					曲线的坐标					曲线的坐标					曲线的坐标
检验结果变量:	住院天数/天					检验结果变量:	同次入院筛查总次数 （阳性组需补入或核对）				检验结果变量:	（筛查前）化疗疗程数/个				检验结果变量:	筛查24小时内体温				检验结果变量:	筛查前粒缺天数/天(0代表没有粒缺）				检验结果变量:	筛查前后24h小时内白细胞数				检验结果变量:	筛查前后24小时内白蛋白（g/L）
大于或等于此值时为正a	敏感度	1 - 特异性		0.204819		大于或等于此值时为正a	敏感度	1 - 特异性		0.337349	大于或等于此值时为正a	敏感度	1 - 特异性			大于或等于此值时为正a	敏感度	1 - 特异性		0.144578	大于或等于此值时为正a	敏感度	1 - 特异性		0.46988	大于或等于此值时为正a	敏感度	1 - 特异性		0.060241	大于或等于此值时为正a	敏感度	1 - 特异性		0.0240964		PCT值							IL-6和CRP
1	1	1	0			0	1	1	0		-1	1	1	0		35	1	1	0		-1	1	1	0		-0.99	1	1	0		17.3	1	1	0			曲线的坐标							曲线的坐标
2.5	1	0.987952	0.0120482			1.5	0.891566	0.590361	0.301205		0.5	0.939759	0.686747	0.253012		36.1	0.987952	0.987952	0		0.5	0.722892	0.301205	0.421687		0.02	0.975904	1	-0.0240964		20.15	1	0.987952	0.0120482			检验结果变量:	筛查前后24小时内PCT(ng/L) 缺失值 1000						检验结果变量	大于或等于此值时为正a	敏感度	1 - 特异性
3.5	1	0.975904	0.0240964			2.5	0.722892	0.506024	0.216867		1.5	0.674699	0.60241	0.0722892		36.25	0.975904	0.987952	-0.0120482		1.5	0.710843	0.240964	0.46988		0.035	0.963855	0.987952	-0.0240964		22.15	1	0.975904	0.0240964			大于或等于此值时为正a	敏感度	1 - 特异性		0.288627			筛查24小时内IL-6 (ng/L) 缺失值 10000	-0.18	1	1	0	0.313853
5	1	0.963855	0.0361446			3.5	0.650602	0.313253	0.337349		2.5	0.590361	0.46988	0.120482		36.35	0.975904	0.975904	0		2.5	0.626506	0.216867	0.409639		0.045	0.951807	0.987952	-0.0361446		22.4	0.987952	0.975904	0.0120482			-0.99	1	1	0					0.91	0.97619	1	-0.0238095
7	1	0.951807	0.0481928			4.5	0.493976	0.26506	0.228916		3.5	0.457831	0.361446	0.0963855		36.45	0.975904	0.927711	0.0481928		3.5	0.590361	0.180723	0.409639		0.065	0.891566	0.987952	-0.0963855		23.1	0.987952	0.963855	0.0240964			0.0155	1	0.980392	0.0196078					1.8	0.928571	0.909091	0.0194805
8.5	1	0.939759	0.060241			5.5	0.421687	0.240964	0.180723		4.5	0.409639	0.253012	0.156627		36.55	0.939759	0.843373	0.0963855		4.5	0.554217	0.13253	0.421687		0.085	0.879518	0.987952	-0.108434		23.95	0.963855	0.963855	0	-0.0120482		0.0245	1	0.960784	0.0392157					2.605	0.904762	0.863636	0.0411255
9.5	1	0.891566	0.108434			6.5	0.313253	0.180723	0.13253		5.5	0.325301	0.156627	0.168675		36.65	0.86747	0.783133	0.0843373		5.5	0.518072	0.108434	0.409639		0.095	0.855422	0.987952	-0.13253		24.25	0.939759	0.963855	-0.0240964			0.0285	1	0.941176	0.0588235					2.655	0.880952	0.863636	0.017316
10.5	0.987952	0.879518	0.108434			7.5	0.277108	0.180723	0.0963855		6.5	0.277108	0.13253	0.144578		36.75	0.831325	0.710843	0.120482		6.5	0.493976	0.0843373	0.409639		0.105	0.843373	0.987952	-0.144578		24.55	0.939759	0.951807	-0.0120482			0.0305	0.986667	0.941176	0.0454902					2.75	0.857143	0.818182	0.038961
12	0.987952	0.855422	0.13253			8.5	0.277108	0.144578	0.13253		7.5	0.240964	0.0843373	0.156627		36.85	0.746988	0.626506	0.120482		7.5	0.481928	0.060241	0.421687		0.12	0.843373	0.975904	-0.13253		24.95	0.927711	0.951807	-0.0240964			0.033	0.986667	0.921569	0.065098					3.1	0.833333	0.818182	0.0151515
13.5	0.951807	0.855422	0.0963855			10	0.204819	0.108434	0.0963855		8.5	0.192771	0.060241	0.13253		36.95	0.698795	0.554217	0.144578		8.5	0.445783	0.0481928	0.39759		0.17	0.831325	0.975904	-0.144578		25.25	0.915663	0.951807	-0.0361446			0.0365	0.986667	0.901961	0.0847059					3.8	0.833333	0.772727	0.0606061
15	0.951807	0.843373	0.108434			11.5	0.168675	0.0843373	0.0843373		9.5	0.13253	0.0481928	0.0843373		37.05	0.614458	0.481928	0.13253		9.5	0.421687	0.0361446	0.385542		0.24	0.807229	0.975904	-0.168675		25.7	0.903614	0.951807	-0.0481928			0.0395	0.986667	0.882353	0.104314					4.45	0.809524	0.772727	0.0367965
16.5	0.951807	0.831325	0.120482			12.5	0.13253	0.060241	0.0722892		10.5	0.120482	0.0481928	0.0722892		37.15	0.566265	0.421687	0.144578		10.5	0.39759	0.0361446	0.361446		0.285	0.807229	0.963855	-0.156627		26.05	0.903614	0.939759	-0.0361446			0.0405	0.986667	0.862745	0.123922					4.9	0.809524	0.681818	0.127706
17.5	0.951807	0.819277	0.13253			13.5	0.120482	0.060241	0.060241		11.5	0.0843373	0.0361446	0.0481928		37.25	0.518072	0.421687	0.0963855		12	0.349398	0.0361446	0.313253		0.315	0.795181	0.963855	-0.168675		26.15	0.903614	0.927711	-0.0240964			0.0415	0.973333	0.862745	0.110588					5.2	0.809524	0.636364	0.17316
18.5	0.927711	0.807229	0.120482			14.5	0.120482	0.0361446	0.0843373		12.5	0.0722892	0.0361446	0.0361446		37.35	0.493976	0.409639	0.0843373		13.5	0.301205	0.0361446	0.26506		0.34	0.795181	0.951807	-0.156627		26.25	0.891566	0.927711	-0.0361446			0.044	0.96	0.862745	0.0972549					5.74	0.785714	0.636364	0.149351
19.5	0.927711	0.795181	0.13253			15.5	0.0963855	0.0361446	0.060241		13.5	0.0722892	0.0240964	0.0481928		37.45	0.481928	0.349398	0.13253		14.5	0.277108	0.0361446	0.240964		0.355	0.795181	0.939759	-0.144578		26.35	0.879518	0.927711	-0.0481928			0.0475	0.96	0.843137	0.116863					6.19	0.761905	0.636364	0.125541
20.5	0.86747	0.746988	0.120482			16.5	0.0843373	0.0361446	0.0481928		15	0.060241	0.0240964	0.0361446		37.6	0.445783	0.325301	0.120482		15.5	0.26506	0.0240964	0.240964		0.38	0.783133	0.939759	-0.156627		26.5	0.855422	0.927711	-0.0722892			0.0505	0.96	0.823529	0.136471					6.7	0.738095	0.636364	0.101732
21.5	0.855422	0.710843	0.144578			17.5	0.0722892	0.0240964	0.0481928		16.5	0.0361446	0.0120482	0.0240964		37.75	0.445783	0.301205	0.144578		16.5	0.240964	0.0240964	0.216867		0.425	0.771084	0.939759	-0.168675		26.7	0.843373	0.927711	-0.0843373			0.0525	0.96	0.803922	0.156078					7.3	0.690476	0.636364	0.0541126
22.5	0.843373	0.698795	0.144578			20	0.060241	0.0120482	0.0481928		19	0.0240964	0.0120482	0.0120482		37.85	0.409639	0.301205	0.108434		17.5	0.180723	0.0240964	0.156627		0.46	0.771084	0.927711	-0.156627		26.9	0.831325	0.927711	-0.0963855			0.054	0.946667	0.803922	0.142745					7.5	0.666667	0.636364	0.030303
23.5	0.819277	0.638554	0.180723			22.5	0.0361446	0.0120482	0.0240964		21.5	0	0.0120482	-0.0120482		37.95	0.39759	0.289157	0.108434		18.5	0.168675	0.0240964	0.144578		0.48	0.771084	0.915663	-0.144578		27.15	0.819277	0.915663	-0.0963855			0.056	0.946667	0.784314	0.162353					8.15	0.642857	0.590909	0.0519481
24.5	0.771084	0.578313	0.192771			23.5	0.0240964	0.0120482	0.0120482		23	0	0	0		38.05	0.361446	0.277108	0.0843373		20	0.156627	0.0240964	0.13253		0.5	0.759036	0.915663	-0.156627		27.45	0.807229	0.915663	-0.108434			0.0575	0.946667	0.764706	0.181961					9.9	0.619048	0.590909	0.0281385
25.5	0.73494	0.542169	0.192771			24.5	0.0120482	0.0120482	-3.81639e-17		检验结果变量 （筛查前）化疗疗程数/个 至少有一个在正实际状态组与负实际状态组之间的绑定值。					38.15	0.361446	0.253012	0.108434		21.5	0.144578	0.0120482	0.13253		0.515	0.759036	0.903614	-0.144578		27.7	0.807229	0.903614	-0.0963855			0.0595	0.933333	0.745098	0.188235					12.3	0.619048	0.545455	0.0735931
26.5	0.710843	0.53012	0.180723			27.5	0.0120482	0	0.0120482		a. 最小分界值为最小实测检验值减 1，最大分界值为最大实测检验值加 1。所有其他分界值均为两个连续的有序实测检验值的平均值。					38.25	0.361446	0.240964	0.120482		22.5	0.13253	0	0.13253		0.535	0.746988	0.891566	-0.144578		27.85	0.795181	0.903614	-0.108434			0.063	0.933333	0.72549	0.207843					13.7	0.619048	0.5	0.119048
27.5	0.698795	0.493976	0.204819			31	0	0	0							38.35	0.337349	0.192771	0.144578		23.5	0.0963855	0	0.0963855		0.57	0.73494	0.891566	-0.156627		27.95	0.783133	0.903614	-0.120482			0.066	0.933333	0.705882	0.227451					14	0.595238	0.5	0.0952381
28.5	0.650602	0.457831	0.192771			检验结果变量 同次入院筛查总次数 （阳性组需补入或核对） 至少有一个在正实际状态组与负实际状态组之间的绑定值。										38.45	0.301205	0.192771	0.108434		26.5	0.0843373	0	0.0843373		0.595	0.722892	0.891566	-0.168675		28.05	0.771084	0.903614	-0.13253			0.0685	0.92	0.705882	0.214118					16.1	0.571429	0.5	0.0714286
29.5	0.626506	0.433735	0.192771			a. 最小分界值为最小实测检验值减 1，最大分界值为最大实测检验值加 1。所有其他分界值均为两个连续的有序实测检验值的平均值。										38.55	0.26506	0.168675	0.0963855		31	0.0722892	0	0.0722892		0.61	0.710843	0.891566	-0.180723		28.25	0.759036	0.903614	-0.144578			0.074	0.92	0.686275	0.233725					18.2	0.571429	0.454545	0.116883
30.5	0.60241	0.433735	0.168675													38.65	0.240964	0.168675	0.0722892		34	0.060241	0	0.060241		0.64	0.698795	0.879518	-0.180723		28.45	0.746988	0.903614	-0.156627			0.08	0.906667	0.666667	0.24					18.65	0.547619	0.409091	0.138528
31.5	0.60241	0.421687	0.180723													38.75	0.192771	0.156627	0.0361446		35.5	0.0481928	0	0.0481928		0.665	0.698795	0.86747	-0.168675		28.55	0.73494	0.903614	-0.168675			0.0825	0.893333	0.666667	0.226667					19.8	0.52381	0.409091	0.114719
32.5	0.566265	0.39759	0.168675													38.85	0.180723	0.13253	0.0481928		36.5	0.0361446	0	0.0361446		0.675	0.686747	0.86747	-0.180723		28.65	0.722892	0.903614	-0.180723			0.0865	0.88	0.647059	0.232941					21	0.5	0.409091	0.0909091
33.5	0.542169	0.39759	0.144578													38.95	0.13253	0.108434	0.0240964		39	0.0240964	0	0.0240964		0.69	0.674699	0.86747	-0.192771		28.8	0.722892	0.891566	-0.168675			0.0915	0.853333	0.647059	0.206275					22.25	0.5	0.363636	0.136364
34.5	0.506024	0.361446	0.144578													39.05	0.108434	0.0722892	0.0361446		45.5	0.0120482	0	0.0120482		0.71	0.662651	0.86747	-0.204819		29	0.710843	0.891566	-0.180723			0.0935	0.84	0.647059	0.192941					23.75	0.5	0.318182	0.181818
35.5	0.506024	0.325301	0.180723													39.15	0.0963855	0.060241	0.0361446		51	0	0			0.745	0.650602	0.86747	-0.216867		29.25	0.698795	0.891566	-0.192771			0.0955	0.84	0.607843	0.232157					25.4	0.47619	0.318182	0.158009
36.5	0.481928	0.301205	0.180723													39.25	0.0722892	0.060241	0.0120482		检验结果变量 筛查前粒缺天数/天(0代表没有粒缺） 至少有一个在正实际状态组与负实际状态组之间的绑定值。					0.775	0.638554	0.855422	-0.216867		29.5	0.686747	0.891566	-0.204819			0.0985	0.826667	0.607843	0.218824					27.55	0.47619	0.272727	0.203463
37.5	0.46988	0.289157	0.180723													39.35	0.0722892	0.0481928	0.0240964		a. 最小分界值为最小实测检验值减 1，最大分界值为最大实测检验值加 1。所有其他分界值均为两个连续的有序实测检验值的平均值。					0.785	0.626506	0.843373	-0.216867		29.75	0.674699	0.879518	-0.204819			0.1015	0.813333	0.607843	0.20549					29.4	0.452381	0.272727	0.179654
38.5	0.46988	0.277108	0.192771													39.45	0.0722892	0.0361446	0.0361446							0.875	0.614458	0.843373	-0.228916		30.1	0.662651	0.879518	-0.216867			0.1045	0.813333	0.588235	0.225098					30.75	0.452381	0.227273	0.225108
39.5	0.445783	0.26506	0.180723													39.55	0.0481928	0.0240964	0.0240964							0.965	0.614458	0.831325	-0.216867		30.35	0.638554	0.879518	-0.240964			0.109	0.813333	0.568627	0.244706					32.25	0.428571	0.227273	0.201299
40.5	0.421687	0.253012	0.168675													39.65	0.0481928	0.0120482	0.0361446							0.975	0.614458	0.819277	-0.204819		30.45	0.626506	0.879518	-0.253012			0.113	0.786667	0.568627	0.218039					34.75	0.428571	0.181818	0.246753
41.5	0.409639	0.253012	0.156627													39.95	0.0481928	0	0.0481928							0.985	0.60241	0.819277	-0.216867		30.55	0.614458	0.879518	-0.26506			0.115	0.773333	0.568627	0.204706					36.8	0.428571	0.136364	0.292208
42.5	0.385542	0.253012	0.13253													40.5	0.0361446	0	0.0361446							1.01	0.590361	0.819277	-0.228916		30.65	0.614458	0.86747	-0.253012			0.1175	0.773333	0.54902	0.224314					37.6	0.404762	0.136364	0.268398
43.5	0.361446	0.253012	0.108434													41.05	0.0240964	0	0.0240964							1.035	0.590361	0.807229	-0.216867		30.8	0.590361	0.86747	-0.277108			0.12	0.76	0.54902	0.21098					39.35	0.404762	0.0909091	0.313853
44.5	0.337349	0.253012	0.0843373													41.65	0.0120482	0	0.0120482							1.055	0.578313	0.795181	-0.216867		30.95	0.590361	0.855422	-0.26506			0.123	0.746667	0.54902	0.197647					41.3	0.380952	0.0909091	0.290043
45.5	0.325301	0.240964	0.0843373													43	0	0	0							1.085	0.578313	0.783133	-0.204819		31.05	0.578313	0.855422	-0.277108			0.127	0.746667	0.529412	0.217255					42.3	0.357143	0.0909091	0.266234
46.5	0.325301	0.228916	0.0963855													检验结果变量 筛查24小时内体温 至少有一个在正实际状态组与负实际状态组之间的绑定值。										1.115	0.566265	0.783133	-0.216867		31.25	0.566265	0.855422	-0.289157			0.13	0.746667	0.509804	0.236863					47.3	0.333333	0.0909091	0.242424
48	0.313253	0.228916	0.0843373													a. 最小分界值为最小实测检验值减 1，最大分界值为最大实测检验值加 1。所有其他分界值均为两个连续的有序实测检验值的平均值。										1.15	0.554217	0.783133	-0.228916		31.45	0.554217	0.855422	-0.301205			0.1315	0.746667	0.490196	0.256471					70.65	0.309524	0.0909091	0.218615
49.5	0.301205	0.192771	0.108434																							1.175	0.542169	0.783133	-0.240964		31.6	0.542169	0.855422	-0.313253			0.1365	0.733333	0.490196	0.243137					108.2	0.285714	0.0909091	0.194805
50.5	0.277108	0.180723	0.0963855																							1.185	0.53012	0.783133	-0.253012		31.85	0.53012	0.843373	-0.313253			0.1415	0.733333	0.470588	0.262745					136.25	0.261905	0.0909091	0.170996
51.5	0.277108	0.156627	0.120482																							1.205	0.53012	0.771084	-0.240964		32.1	0.518072	0.843373	-0.325301			0.144	0.72	0.470588	0.249412					146	0.238095	0.0909091	0.147186
52.5	0.26506	0.156627	0.108434																							1.265	0.53012	0.759036	-0.228916		32.25	0.518072	0.819277	-0.301205			0.1465	0.72	0.45098	0.26902					152.7	0.214286	0.0909091	0.123377
53.5	0.26506	0.13253	0.13253																							1.325	0.518072	0.759036	-0.240964		32.35	0.506024	0.795181	-0.289157			0.1475	0.72	0.431373	0.288627					160.7	0.190476	0.0909091	0.0995671
54.5	0.240964	0.13253	0.108434																							1.355	0.506024	0.759036	-0.253012		32.55	0.493976	0.795181	-0.301205			0.152	0.706667	0.431373	0.275294					163.15	0.166667	0.0909091	0.0757576
55.5	0.204819	0.108434	0.0963855																							1.38	0.506024	0.746988	-0.240964		32.75	0.481928	0.783133	-0.301205			0.1575	0.666667	0.431373	0.235294					197.85	0.142857	0.0909091	0.0519481
56.5	0.192771	0.108434	0.0843373																							1.395	0.506024	0.73494	-0.228916		32.85	0.481928	0.759036	-0.277108			0.1595	0.653333	0.431373	0.221961					278.35	0.119048	0.0909091	0.0281385
58	0.192771	0.0963855	0.0963855																							1.435	0.493976	0.73494	-0.240964		32.95	0.46988	0.746988	-0.277108			0.161	0.653333	0.392157	0.261176					382.45	0.0952381	0.0909091	0.004329
59.5	0.192771	0.0722892	0.120482																							1.51	0.481928	0.73494	-0.253012		33.05	0.457831	0.746988	-0.289157			0.166	0.626667	0.392157	0.23451					452.4	0.0714286	0.0909091	-0.0194805
60.5	0.192771	0.0361446	0.156627																							1.605	0.481928	0.722892	-0.240964		33.15	0.445783	0.746988	-0.301205			0.171	0.613333	0.392157	0.221176					484.65	0.0714286	0.0454545	0.025974
62	0.156627	0.0361446	0.120482																							1.675	0.481928	0.710843	-0.228916		33.25	0.421687	0.746988	-0.325301			0.1745	0.613333	0.372549	0.240784					562.6	0.047619	0.0454545	0.0021645
63.5	0.144578	0.0361446	0.108434																							1.735	0.481928	0.698795	-0.216867		33.35	0.39759	0.746988	-0.349398			0.1795	0.6	0.372549	0.227451					1105.8	0.0238095	0.0454545	-0.021645
64.5	0.13253	0.0361446	0.0963855																							1.81	0.481928	0.686747	-0.204819		33.45	0.39759	0.73494	-0.337349			0.1845	0.6	0.333333	0.266667					3295.5	0.0238095	0	0.0238095
66	0.120482	0.0361446	0.0843373																							1.845	0.481928	0.674699	-0.192771		33.55	0.39759	0.710843	-0.313253			0.1875	0.6	0.313725	0.286275					5001	0	0	0
68	0.0963855	0.0361446	0.060241																							1.905	0.481928	0.662651	-0.180723		33.65	0.39759	0.698795	-0.301205			0.1975	0.573333	0.313725	0.259608				筛查前后24小时内CRP（mg/L) 缺失值 1000	-0.69	1	1	0
69.5	0.0963855	0.0240964	0.0722892																							1.99	0.481928	0.650602	-0.168675		33.8	0.39759	0.686747	-0.289157			0.2075	0.573333	0.294118	0.279216					0.475	0.97619	1	-0.0238095	0.337662
71.5	0.0843373	0.0240964	0.060241																							2.055	0.481928	0.638554	-0.156627		34	0.39759	0.674699	-0.277108			0.2085	0.56	0.294118	0.265882					0.75	0.952381	1	-0.047619
75	0.0843373	0.0120482	0.0722892																							2.22	0.481928	0.626506	-0.144578		34.15	0.385542	0.674699	-0.289157			0.2105	0.56	0.27451	0.28549					1.015	0.928571	1	-0.0714286
80.5	0.060241	0.0120482	0.0481928																							2.365	0.46988	0.626506	-0.156627		34.3	0.373494	0.674699	-0.301205			0.2145	0.546667	0.27451	0.272157					1.38	0.904762	1	-0.0952381
90	0.0481928	0.0120482	0.0361446																							2.395	0.457831	0.626506	-0.168675		34.5	0.373494	0.662651	-0.289157			0.2185	0.52	0.27451	0.24549					1.845	0.904762	0.954545	-0.0497835
99.5	0.0361446	0.0120482	0.0240964																							2.425	0.445783	0.626506	-0.180723		34.65	0.361446	0.662651	-0.301205			0.224	0.506667	0.27451	0.232157					2.425	0.880952	0.954545	-0.0735931
105	0.0361446	0	0.0361446																							2.48	0.433735	0.626506	-0.192771		34.75	0.337349	0.662651	-0.325301			0.231	0.493333	0.27451	0.218824					2.765	0.857143	0.954545	-0.0974026
117.5	0.0240964	0	0.0240964																							2.62	0.433735	0.614458	-0.180723		34.85	0.325301	0.650602	-0.325301			0.2345	0.48	0.27451	0.20549					2.965	0.857143	0.909091	-0.0519481
209	0.0120482	0	0.0120482																							2.745	0.421687	0.614458	-0.192771		35.05	0.325301	0.638554	-0.313253			0.2425	0.48	0.254902	0.225098					3.19	0.857143	0.863636	-0.00649351
291	0	0	0																							2.795	0.421687	0.60241	-0.180723		35.25	0.301205	0.614458	-0.313253			0.254	0.48	0.235294	0.244706					3.3	0.857143	0.818182	0.038961
检验结果变量 住院天数/天 至少有一个在正实际状态组与负实际状态组之间的绑定值。																										2.91	0.421687	0.590361	-0.168675		35.35	0.301205	0.60241	-0.301205			0.264	0.466667	0.235294	0.231373					3.485	0.833333	0.818182	0.0151515
a. 最小分界值为最小实测检验值减 1，最大分界值为最大实测检验值加 1。所有其他分界值均为两个连续的有序实测检验值的平均值。																										3.06	0.421687	0.578313	-0.156627		35.65	0.301205	0.590361	-0.289157			0.277	0.466667	0.215686	0.25098					3.615	0.809524	0.818182	-0.00865801
																										3.15	0.421687	0.566265	-0.144578		36	0.301205	0.566265	-0.26506			0.2855	0.453333	0.215686	0.237647					3.855	0.785714	0.818182	-0.0324675
																										3.22	0.409639	0.566265	-0.156627		36.2	0.277108	0.566265	-0.289157			0.2875	0.44	0.215686	0.224314					4.09	0.785714	0.772727	0.012987
																										3.355	0.39759	0.566265	-0.168675		36.35	0.26506	0.566265	-0.301205			0.303	0.426667	0.215686	0.21098					4.19	0.785714	0.727273	0.0584416
																										3.455	0.39759	0.554217	-0.156627		36.5	0.26506	0.554217	-0.289157			0.3205	0.413333	0.215686	0.197647					4.465	0.761905	0.727273	0.034632
																										3.51	0.385542	0.554217	-0.168675		36.7	0.240964	0.542169	-0.301205			0.336	0.4	0.215686	0.184314					4.825	0.738095	0.727273	0.0108225
																										3.565	0.373494	0.554217	-0.180723		36.85	0.228916	0.542169	-0.313253			0.3615	0.386667	0.215686	0.17098					5.365	0.714286	0.727273	-0.012987
																										3.585	0.361446	0.542169	-0.180723		36.95	0.216867	0.542169	-0.325301			0.3755	0.386667	0.196078	0.190588					5.91	0.690476	0.727273	-0.0367965
																										3.635	0.349398	0.542169	-0.192771		37.15	0.216867	0.53012	-0.313253			0.3935	0.373333	0.196078	0.177255					6.24	0.690476	0.681818	0.00865801
																										3.68	0.349398	0.53012	-0.180723		37.35	0.204819	0.53012	-0.325301			0.442	0.36	0.196078	0.163922					6.645	0.690476	0.636364	0.0541126
																										3.715	0.349398	0.518072	-0.168675		37.55	0.156627	0.53012	-0.373494			0.484	0.36	0.176471	0.183529					7.075	0.666667	0.636364	0.030303
																										3.755	0.337349	0.518072	-0.180723		37.75	0.13253	0.518072	-0.385542			0.4995	0.346667	0.176471	0.170196					7.455	0.666667	0.590909	0.0757576
																										3.78	0.337349	0.506024	-0.168675		37.85	0.108434	0.518072	-0.409639			0.5155	0.333333	0.176471	0.156863					7.69	0.642857	0.590909	0.0519481
																										3.8	0.337349	0.493976	-0.156627		37.95	0.108434	0.506024	-0.39759			0.53	0.32	0.176471	0.143529					8.19	0.619048	0.590909	0.0281385
																										3.89	0.325301	0.493976	-0.168675		38.05	0.108434	0.493976	-0.385542			0.535	0.32	0.156863	0.163137					8.715	0.619048	0.545455	0.0735931
																										3.985	0.325301	0.481928	-0.156627		38.15	0.108434	0.481928	-0.373494			0.5365	0.306667	0.156863	0.149804					8.96	0.619048	0.5	0.119048
																										4.025	0.325301	0.46988	-0.144578		38.25	0.108434	0.46988	-0.361446			0.5435	0.293333	0.156863	0.136471					9.525	0.619048	0.454545	0.164502
																										4.08	0.313253	0.46988	-0.156627		38.45	0.108434	0.433735	-0.325301			0.558	0.28	0.156863	0.123137					10.125	0.595238	0.454545	0.140693
																										4.175	0.301205	0.46988	-0.168675		38.65	0.108434	0.421687	-0.313253			0.5775	0.28	0.137255	0.142745					10.825	0.595238	0.409091	0.186147
																										4.335	0.301205	0.457831	-0.156627		38.8	0.108434	0.409639	-0.301205			0.6395	0.28	0.117647	0.162353					11.75	0.571429	0.409091	0.162338
																										4.45	0.301205	0.445783	-0.144578		38.95	0.0963855	0.409639	-0.313253			0.721	0.266667	0.117647	0.14902					12.55	0.571429	0.363636	0.207792
																										4.475	0.289157	0.445783	-0.156627		39.1	0.0963855	0.39759	-0.301205			0.7625	0.253333	0.117647	0.135686					13.25	0.547619	0.363636	0.183983
																										4.495	0.289157	0.433735	-0.144578		39.25	0.0963855	0.385542	-0.289157			0.793	0.24	0.117647	0.122353					14.035	0.52381	0.363636	0.160173
																										4.52	0.289157	0.421687	-0.13253		39.4	0.0843373	0.373494	-0.289157			0.8135	0.226667	0.117647	0.10902					14.535	0.5	0.363636	0.136364
																										4.55	0.277108	0.421687	-0.144578		39.55	0.0843373	0.349398	-0.26506			0.838	0.226667	0.0980392	0.128627					16	0.5	0.318182	0.181818
																										4.65	0.277108	0.409639	-0.13253		39.65	0.0722892	0.337349	-0.26506			0.8745	0.213333	0.0980392	0.115294					18.4	0.47619	0.318182	0.158009
																										4.735	0.277108	0.39759	-0.120482		39.75	0.060241	0.301205	-0.240964			0.899	0.2	0.0980392	0.101961					20.05	0.47619	0.272727	0.203463
																										4.79	0.26506	0.39759	-0.13253		39.95	0.060241	0.277108	-0.216867			0.9295	0.2	0.0784314	0.121569					21.05	0.47619	0.227273	0.248918
																										4.89	0.26506	0.373494	-0.108434		40.5	0.0481928	0.26506	-0.216867			0.999	0.186667	0.0784314	0.108235					21.895	0.47619	0.181818	0.294372
																										4.965	0.253012	0.373494	-0.120482		41.45	0.0240964	0.253012	-0.228916			1.075	0.173333	0.0784314	0.094902					24.675	0.452381	0.181818	0.270563
																										4.995	0.253012	0.361446	-0.108434		42.15	0.0240964	0.228916	-0.204819			1.14	0.16	0.0784314	0.0815686					27.03	0.428571	0.181818	0.246753
																										5.015	0.240964	0.361446	-0.120482		42.5	0.0240964	0.216867	-0.192771			1.2	0.146667	0.0784314	0.0682353					27.6	0.428571	0.136364	0.292208
																										5.075	0.240964	0.349398	-0.108434		42.85	0.0120482	0.204819	-0.192771			1.245	0.133333	0.0784314	0.054902					36.82	0.428571	0.0909091	0.337662
																										5.225	0.240964	0.337349	-0.0963855		43.2	0.0120482	0.192771	-0.180723			1.28	0.12	0.0784314	0.0415686					46.37	0.404762	0.0909091	0.313853
																										5.44	0.240964	0.325301	-0.0843373		43.55	0.0120482	0.180723	-0.168675			1.295	0.12	0.0588235	0.0611765					48.1	0.380952	0.0909091	0.290043
																										5.555	0.240964	0.301205	-0.060241		43.9	0.0120482	0.168675	-0.156627			1.315	0.12	0.0392157	0.0807843					50.1	0.357143	0.0909091	0.266234
																										5.64	0.240964	0.289157	-0.0481928		44.4	0.0120482	0.156627	-0.144578			1.365	0.106667	0.0392157	0.067451					51.35	0.333333	0.0909091	0.242424
																										5.815	0.240964	0.277108	-0.0361446		44.85	0.0120482	0.144578	-0.13253			1.425	0.106667	0.0196078	0.0870588					55.15	0.333333	0.0454545	0.287879
																										5.965	0.240964	0.26506	-0.0240964		45.05	0.0120482	0.13253	-0.120482			1.85	0.0933333	0.0196078	0.0737255					76.85	0.309524	0.0454545	0.264069
																										6.06	0.240964	0.253012	-0.0120482		45.45	0.0120482	0.120482	-0.108434			2.29	0.08	0.0196078	0.0603922					105.95	0.285714	0.0454545	0.24026
																										6.105	0.228916	0.253012	-0.0240964		46.25	0.0120482	0.108434	-0.0963855			2.415	0.0666667	0.0196078	0.0470588					118.5	0.238095	0.0454545	0.192641
																										6.13	0.228916	0.240964	-0.0120482		46.85	0.0120482	0.0963855	-0.0843373			3.14	0.0533333	0.0196078	0.0337255					120.5	0.214286	0.0454545	0.168831
																										6.16	0.216867	0.240964	-0.0240964		47.8	0.0120482	0.0843373	-0.0722892			10.53	0.04	0.0196078	0.0203922					124.92	0.190476	0.0454545	0.145022
																										6.22	0.216867	0.228916	-0.0120482		48.7	0.0120482	0.0722892	-0.060241			19.16	0.0266667	0.0196078	0.00705882					132.42	0.166667	0.0454545	0.121212
																										6.275	0.216867	0.216867	0		48.95	0.0120482	0.060241	-0.0481928			22.04	0.0266667	0	0.0266667					138.27	0.142857	0.0454545	0.0974026
																										6.295	0.216867	0.204819	0.0120482		49.8	0.0120482	0.0481928	-0.0361446			54.755	0.0133333	0	0.0133333					149.175	0.119048	0.0454545	0.0735931
																										6.32	0.216867	0.192771	0.0240964		51	0.0120482	0.0361446	-0.0240964			87.47	0	0						176.89	0.0952381	0.0454545	0.0497835
																										6.38	0.216867	0.180723	0.0361446		51.7	0.0120482	0.0240964	-0.0120482			检验结果变量 筛查前后24小时内PCT(ng/L) 缺失值 1000 至少有一个在正实际状态组与负实际状态组之间的绑定值。								199.485	0.0952381	0	0.0952381
																										6.46	0.216867	0.168675	0.0481928		53.025	0	0.0240964	-0.0240964			a. 最小分界值为最小实测检验值减 1，最大分界值为最大实测检验值加 1。所有其他分界值均为两个连续的有序实测检验值的平均值。								206.995	0.0714286	0	0.0714286
																										6.5	0.204819	0.168675	0.0361446		55.075	0	0.0120482	-0.0120482											219.84	0.047619	0	0.047619
																										6.56	0.192771	0.168675	0.0240964		57	0	0												293.345	0.0238095	0	0.0238095
																										6.62	0.180723	0.168675	0.0120482		检验结果变量 筛查前后24小时内白蛋白（g/L） 至少有一个在正实际状态组与负实际状态组之间的绑定值。														359	0	0	0
																										6.72	0.168675	0.168675	0		a. 最小分界值为最小实测检验值减 1，最大分界值为最大实测检验值加 1。所有其他分界值均为两个连续的有序实测检验值的平均值。													检验结果变量 筛查24小时内IL-6 (ng/L) 缺失值 10000 至少有一个在正实际状态组与负实际状态组之间的绑定值。
																										6.845	0.168675	0.156627	0.0120482															a. 最小分界值为最小实测检验值减 1，最大分界值为最大实测检验值加 1。所有其他分界值均为两个连续的有序实测检验值的平均值。
																										6.915	0.168675	0.144578	0.0240964
																										7.015	0.168675	0.13253	0.0361446
																										7.15	0.156627	0.13253	0.0240964
																										7.325	0.156627	0.120482	0.0361446
																										7.48	0.156627	0.108434	0.0481928
																										7.635	0.156627	0.0963855	0.060241
																										7.815	0.144578	0.0963855	0.0481928
																										7.93	0.13253	0.0963855	0.0361446
																										7.99	0.120482	0.0963855	0.0240964
																										8.025	0.108434	0.0963855	0.0120482
																										8.07	0.0963855	0.0963855	0
																										8.245	0.0843373	0.0963855	-0.0120482
																										9.58	0.0843373	0.0843373	0
																										11.765	0.0722892	0.0843373	-0.0120482
																										13.155	0.0722892	0.0722892	0
																										14.39	0.0722892	0.060241	0.0120482
																										15.69	0.0722892	0.0481928	0.0240964
																										16.555	0.060241	0.0481928	0.0120482
																										18.1	0.060241	0.0361446	0.0240964
																										22.3	0.0481928	0.0361446	0.0120482
																										27.515	0.0361446	0.0361446	0
																										29.77	0.0361446	0.0240964	0.0120482
																										30.28	0.0361446	0.0120482	0.0240964
																										30.92	0.0240964	0.0120482	0.0120482
																										33.32	0.0240964	0	0.0240964
																										45.505	0.0120482	0	0.0120482
																										56.52	0	0	0
																										检验结果变量 筛查前后24h小时内白细胞数 至少有一个在正实际状态组与负实际状态组之间的绑定值。
																										a. 最小分界值为最小实测检验值减 1，最大分界值为最大实测检验值加 1。所有其他分界值均为两个连续的有序实测检验值的平均值。

## Sheet: 阳 阴性90天生存多因素分析
阳性 阴性组 90天生存多因素分析
	方程中的变量
		B	SE	瓦尔德	自由度	显著性	Exp(B)	95.0% Exp(B) 的 CI
								下限	上限
	年龄分组2	1.73498	0.719392	5.81644	1	0.0158771	5.66881	1.38403	23.2188
	是否有糖尿病 1有 0无	0.487723	0.871012	0.313544	1	0.575513	1.6286	0.295399	8.97889
	1 移植患者 2非移植患者	-0.228513	1.09639	0.0434401	1	0.834899	0.795716	0.0927915	6.82351
	筛查前疾病状态 1CR 0NR 3缺失值	0.107458	1.2936	0.0069005	1	0.933796	1.11344	0.0882181	14.0533
	（筛查前）既往1个月 喹诺酮类暴露史 1有 0无	-0.531433	0.790868	0.451532	1	0.501608	0.587762	0.124742	2.76943
	（筛查前）既往1个月 ß-内酰胺酶抑制剂复方制剂暴露史 1有 0无	0.946201	1.32623	0.509012	1	0.475567	2.57591	0.191443	34.6594
	（筛查前）既往1个月 多肽类抗菌素暴露史 1有 0无	0.0100551	0.682575	0.000217005	1	0.988247	1.01011	0.265069	3.84924
	（筛查前）既往1个月 三唑类暴露史 1有 0无	0.424021	0.887536	0.228245	1	0.632828	1.52809	0.268335	8.70206
	（筛查前）既往1个月 棘白菌素类 暴露史 1有 0无	-0.0684585	0.680893	0.0101087	1	0.919914	0.933832	0.245862	3.54688
	CRP分组1	-0.337462	0.996363	0.114714	1	0.73484	0.713579	0.101236	5.02976
	IL6分组1	1.30739	0.925156	1.99701	1	0.15761	3.69651	0.602973	22.6614
	筛查24小时内体温 大于等于37.3：1； 小于37.3 为0	0.496653	1.03117	0.231976	1	0.630062	1.64321	0.21775	12.4002
	筛查当天是否粒缺（粒细胞＜0.5*10^9/L） 是1 否0	0.85664	0.735691	1.35583	1	0.244261	2.35523	0.556945	9.95991
	筛查前3天合并咳嗽 1 有 0无	-0.259837	1.38652	0.0351196	1	0.851345	0.771178	0.050927	11.6778
	筛查前3天合并咳痰症状 1有 0无	1.62059	1.42908	1.28598	1	0.25679	5.05609	0.307169	83.2246
	筛查前3天合并腹痛症状 1有 0无	0.543629	1.86076	0.0853542	1	0.770169	1.72224	0.0448967	66.0656
	筛查前3天合并腹泻症状 1有 0无	1.2777	0.859146	2.21169	1	0.136969	3.58837	0.66618	19.3287
	方程中的变量
		B	SE	瓦尔德	自由度	显著性	Exp(B)	95.0% Exp(B) 的 CI
								下限	上限
	年龄分组2	1.73498	0.719392	5.81644	1	0.0158771	5.66881	1.38403	23.2188
	是否有糖尿病 1有 0无	0.487723	0.871012	0.313544	1	0.575513	1.6286	0.295399	8.97889
	1 移植患者 2非移植患者	-0.228513	1.09639	0.0434401	1	0.834899	0.795716	0.0927915	6.82351
	筛查前疾病状态 1CR 0NR 3缺失值	0.107458	1.2936	0.0069005	1	0.933796	1.11344	0.0882181	14.0533
	（筛查前）既往1个月 喹诺酮类暴露史 1有 0无	-0.531433	0.790868	0.451532	1	0.501608	0.587762	0.124742	2.76943
	（筛查前）既往1个月 ß-内酰胺酶抑制剂复方制剂暴露史 1有 0无	0.946201	1.32623	0.509012	1	0.475567	2.57591	0.191443	34.6594
	（筛查前）既往1个月 多肽类抗菌素暴露史 1有 0无	0.0100551	0.682575	0.000217005	1	0.988247	1.01011	0.265069	3.84924
	（筛查前）既往1个月 三唑类暴露史 1有 0无	0.424021	0.887536	0.228245	1	0.632828	1.52809	0.268335	8.70206
	（筛查前）既往1个月 棘白菌素类 暴露史 1有 0无	-0.0684585	0.680893	0.0101087	1	0.919914	0.933832	0.245862	3.54688
	CRP分组1	-0.337462	0.996363	0.114714	1	0.73484	0.713579	0.101236	5.02976
	IL6分组1	1.30739	0.925156	1.99701	1	0.15761	3.69651	0.602973	22.6614
	筛查24小时内体温 大于等于37.3：1； 小于37.3 为0	0.496653	1.03117	0.231976	1	0.630062	1.64321	0.21775	12.4002
	筛查当天是否粒缺（粒细胞＜0.5*10^9/L） 是1 否0	0.85664	0.735691	1.35583	1	0.244261	2.35523	0.556945	9.95991
	筛查前3天合并咳嗽 1 有 0无	-0.259837	1.38652	0.0351196	1	0.851345	0.771178	0.050927	11.6778
	筛查前3天合并咳痰症状 1有 0无	1.62059	1.42908	1.28598	1	0.25679	5.05609	0.307169	83.2246
	筛查前3天合并腹痛症状 1有 0无	0.543629	1.86076	0.0853542	1	0.770169	1.72224	0.0448967	66.0656
	筛查前3天合并腹泻症状 1有 0无	1.2777	0.859146	2.21169	1	0.136969	3.58837	0.66618	19.3287
	白蛋白分组1				0						加了这两个因素
	筛查前3天合并便血 1有 0无				0						加了这两个因素

## Sheet: 匹配后3组名单V2  2022.05.30
分组 1阳性CRE筛查阳性 2阴性CRE筛查阴性 未筛查3	患者姓名	病案号码	入院日期	出院时间	住院天数/天	住院天数分组 1小于28天 0大于等于28天	诊断	诊断2 (1 AML ;2ALL;3 MDS;4MM;5 NHL;6:HL; 7AA;8其他）	血液病诊断时间	发病-筛查时长/月	是否有糖尿病 1有 0无	年龄	年龄	性别 男1 女2	筛查时间	标本来源	筛查结果	耐CRE的情况	MIC	同次入院筛查总次数 （阳性组需补入或核对）	同次入院筛查总次数分组 小于4次为1 大于等于4次为0	筛查的标本类型 1 咽拭子 2 肛周拭子 3 粪便	同次入院筛查第几次开始阳性	同次入院筛查阳性次数	筛查前疾病状态	筛查前疾病状态 1CR 0NR 3缺失值	诊断备注1（原表有的）	（筛查前）化疗疗程数/个	（筛查前）化疗疗程数/个	（筛查前）既往3个月发生过MDR感染 1=是，0=否 填是的话，后面跟具体病原菌 比如1大肠埃希菌 1金黄色葡萄球菌MRSA等等	（筛查前）既往3个月发生过MDR感染 1=是，0=否	（筛查前）既往3个月使用过碳青霉烯类药物1=使用；0=否	（筛查前）既往3个月使用过碳青霉烯类药物1=使用；0=否	（筛查前）既往3个月使用过激素类药物 1=使用；0=否	（筛查前）既往3个月使用过激素类药物 1=使用；0=否	（筛查前）既往2周使用抗菌过的抗细菌药物有 具体填	（筛查前）既往2周使用抗菌药物 小于2种为0 大于等于2种为1	（筛查前）既往2周使用抗菌药物 小于3种为0 大于等于3种为1	（筛查前）既往2周碳青霉烯类暴露史 1有 0 无	（筛查前）既往2周 喹诺酮类暴露史 1有 0无	（筛查前）既往2周ß-内酰胺酶抑制剂复方制剂暴露史 1有 0无	（筛查前）既往2周 氨基糖苷类暴露史 1有 0无	（筛查前）既往2周多肽类抗菌素暴露史 1有 0无	（筛查前）既往1个月使用抗菌过的抗细菌药物有， 具体填	（筛查前）既往1个月使用抗菌过的抗细菌药物 小于2种为0 大于等于2种为1	（筛查前）既往1个月使用抗菌过的抗细菌药物 小于3种为0 大于等于3种为1	（筛查前）既往1个月碳青霉烯类暴露史 1有 0 无	（筛查前）既往1个月 喹诺酮类暴露史 1有 0无	（筛查前）既往1个月 ß-内酰胺酶抑制剂复方制剂暴露史 1有 0无
1	黄智颖	1159184	2021-11-07	2021-12-21	44	0	AML	1	2021-06-02	6	0	9	9	1	2021-12-17	肛周拭子	肺炎克雷伯菌	亚胺培南/美罗培南	8	2	1	2	1	1	CR	1		4	4	1 2021/9/18 外周血检出MRSA金黄色葡萄球菌	1	1	1	1	1	稳可信、泰能、特治星、利奈唑胺、替考拉宁、美罗培南、	1	1	1	0	1	0	1	稳可信、泰能、特治星、利奈唑胺、替考拉宁、美罗培南、	1	1	1	0	1
1	黄晓莹	1160579	2021-11-09	2022-01-04	56	0	AML	1	2021-06-13	5	0	11	11	2	2021-11-22	粪便	大肠埃希菌	美罗培南/亚胺培南	≥16/4	24	0	1,2,3	8	6	CR	1		2	2	0	0	1	1	1	1	舒普深、美平、稳可信	1	1	1	0	1	0	1	舒普深、美平、稳可信	1	1	1	0	1
1	吴丽丝	1175569	2021-11-17	2022-01-06	50	0	T淋巴母细胞白血病/淋巴瘤	5	2021-08-31	2	0	24	24	2	2021-11-18	肛周拭子	阴沟肠杆菌	美罗培南/亚胺培南	≥16/8	22	0	1,2,3	3	1	CR	1		2	2	0	0	0	0	1	1	0	0	0	0	0	0	0	0	0	0	0	0	0	0
1	於贤文	981412	2021-10-27	2021-12-27	61	0	AML	1	2021-10-27	0	0	56	56	1	2021-11-17	肛周拭子	大肠埃希菌	亚胺培南/美罗培南	≥16	2	1	2	1	1	NR	0		7	7	0	0	0	0	0	0	舒普深、替考拉宁	1	0	0	0	1	0	0	舒普深、替考拉宁	1	0	0	0	1
1	张建进	1154618	2021-10-13	2021-12-29	77	0	AML	1	2021-07-01	4	0	49	49	1	2021-11-17	肛周拭子	肺炎克雷伯菌	美罗培南	≥16	30	0	1,2,3	11	1	NR	0		3	3	0	0	1	1	1	1	泰能、阿米卡星、利奈唑胺、特治星、美平	1	1	1	0	1	1	0	舒普深、稳可信、泰能、替加环素、阿米卡星、利奈唑胺、特治星、美平	1	1	1	0	1
1	苏丽铋	1173256	2021-09-30	2021-11-09	40	0	MDS	3	2021-03-14	7	0	40	40	2	2021-11-04	粪便	肺炎克雷伯菌	美罗培南	K-B法抑菌圈直径18mm	1	1	3	1	1	NR	0		1	1	0	0	1	1	0	0	泰能、阿米卡星、特治星、利奈唑胺、替加环素	1	1	0	0	1	1	0	舒普深、泰能、阿米卡星、特治星、利奈唑胺、替加环素	1	1	0	0	1
1	唐莺	1159000	2021-09-30	2021-11-11	42	0	AML	1	2021-05-21	4	0	30	30	2	2021-10-11	粪便	肺炎克雷伯菌	亚胺培南	≥16	3	1	3	1	1	NR	0		4	4	0	0	1	1	0	0	舒普深、泰能、斯沃、特治星	1	1	0	0	1	0	0	舒普深、泰能、斯沃、特治星	1	1	0	0	1
1	邱建	1170107	2021-09-10	2021-10-21	41	0	AA	7	2021-07-10	2	0	22	22	1	2021-10-04	咽拭子	阴沟肠杆菌	亚胺培南、美罗培南	≥16	18	0	1,2,3	11	4	/	3		1	1	0	0	1	1	1	1	泰能、达托霉素、替加环素	1	1	0	0	1	0	0	泰能、稳可信、达托霉素、替加环素	1	1	0	0	1
1	洪玉新	1167504	2021-08-24	2021-09-17	24	1	MM	4	2021-07-14	2	0	50	50	2	2021-09-15	粪便	大肠埃希菌	亚胺培南	≥16	2	1	3	2	1	NR	0		2	2	0	0	1	1	1	1	泰能	0	0	0	0	1	0	0	特治星、泰能	1	0	0	0	1
1	陈宝英	1137979	2021-08-04	2021-09-13	40	0	MDS	3	2021-01-04	8	0	38	38	2	2021-09-06	肛周拭子	大肠埃希菌	美罗培南	4	6	0	1,2,3	6	1	NR	0		5	5	0	0	1	1	1	1	舒普深、泰能、稳可信	1	1	0	0	1	0	1	舒普深、泰能、稳可信	1	1	0	0	1
1	陈彦均	1022279	2021-06-24	2021-08-27	64	0	AML	1	2018-09-22	35	0	4	4	1	2021-08-25	肛周拭子	肺炎克雷伯菌	美罗培南/亚胺培南	4/无	11	0	1,2	11	1	CR	1		5	5	0	0	1	1	1	1	美平、斯沃	1	1	1	0	0	0	0	美平、斯沃	1	1	1	0	0
1	尤琼琼	1170119	2021-08-15	2021-09-08	24	1	AML	1	2019-03-09	29	0	25	25	2	2021-08-25	肛周拭子	肺炎克雷伯菌	美罗培南/亚胺培南	4/无	4	0	2	4	1	NR	0	复发	14	14	0	0	0	0	1	1	舒普深	1	1	0	0	1	0	0	舒普深	1	1	0	0	1
1	陈守航	1165013	2021-08-09	2021-09-10	32	0	ALL	2	2021-05-09	3	0	26	26	1	2021-08-24	肛周拭子	肺炎克雷伯菌	亚胺培南		12	0	1,2,3	4	4	CR	1		3	3	0	0	1	1	1	1	泰能、稳可信	1	1	0	0	1	0	1	泰能、稳可信	1	1	0	0	1
1	李天志	1155720	2021-07-01	2021-08-19	49	0	ALL	2	2021-01-10	6	0	20	20	1	2021-07-27	粪便	肺炎克雷伯菌	美罗培南、亚胺培南	8、≥16	4	0	3	2	1	CR	1		3	3	0	0	1	1	1	1	泰能、特治星	1	1	0	0	1	0	0	舒普深、特治星、泰能	1	1	0	0	1
1	刘嘉杰	1147013	2021-06-13	2021-09-05	84	0	AML	1	2020-04-08	15	0	9	9	1	2021-07-19	肛周拭子	大肠埃希菌	美罗培南	4	9	0	2	7	1	CR	1		8	8	0	0	1	1	1	1	泰能、稳可信、美平、	1	1	1	0	1	0	1	舒普深、泰能	1	1	0	0	1
1	欧朝辉	1129333	2021-05-22	2021-08-26	96	0	ALL	2	2020-11-01	8	1	21	21	1	2021-07-19	粪便	肺炎克雷伯菌	亚胺培南	8	23	0	1,2,3	11	4	CR	1		5	5	1	1	1	1	1	1	泰能、替加环素、达托霉素、舒普深	1	1	0	0	1	0	0	泰能、替加环素、达托霉素、舒普深	1	1	0	0	1
1	鲍贤芝	1142686	2021-05-30	2021-06-17	18	1	弥漫大B细胞淋巴瘤	5	2020-06-30	11	0	53	53	2	2021-06-05	粪便	大肠埃希菌	亚胺培南	≥16	2	1	1,3	2	1	NR	0		3	3	1 2021/2/10口腔溃疡 鲍曼不动杆菌；2021/2/17痰鲍曼不动杆菌；2021/2/20痰鲍曼不动杆菌；2021/2/25痰鲍曼不动杆菌；2021/3/3痰鲍曼不动杆菌；2021/6/7痰鲍曼不动杆菌；	1	0	0	1	1	舒普深、稳可信、替加环素、特治星	1	1	0	0	1	0	1	舒普深、稳可信、替加环素、特治星	1	1	0	0	1
1	吴秀珠	1156386	2021-05-12	2021-06-07	26	1	AML	1	2021-04-27	0	0	48	48	2	2021-05-26	粪便	肺炎克雷伯菌	亚胺培南	MIC≥16	4	0	3	2	3	NR	0		1	1	0	0	1	1	1	1	泰能、稳可信、舒普深	1	1	0	0	1	0	1	泰能、稳可信、舒普深	1	1	0	0	1
1	林文云	1142774	2021-03-22	2021-06-07	77	0	ALL	2	2020-12-04	5	0	48	48	1	2021-05-23	肛周拭子	肺炎克雷伯菌	亚胺培南	≥16	9	0	1,2,3	9	1	CR	1	入院即有肺部感染，移植、抗感染于2021/6/7出院	3	3	0	0	1	1	1	1	美罗培南（美平）、替加环素、舒普深、可乐必妥、替考拉宁	1	1	1	1	1	0	0	美罗培南（美平）、替加环素、舒普深、可乐必妥、替考拉宁	1	1	1	1	1
1	翁其	1150576	2021-04-20	2021-05-27	37	0	MDS	3	2021-03-20	1	0	46	46	1	2021-05-14	粪便	大肠埃希菌	亚胺培南	MIC=4	9	0	1,3	1	1	NR	0		0	0	0	0	1	1	1	1	厄他培南、可乐必妥、利奈唑胺、莫西沙星、替加环素	1	1	1	1	0	0	0	阿米卡星、特治星、厄他培南、可乐必妥、利奈唑胺、莫西沙星、替加环素	1	1	1	1	1
1	曾洪阳	1135086	2021-05-08	2021-05-21	13	1	MM	4	2020-12-01	5	0	66	66	1	2021-05-09	肛周拭子	大肠埃希菌	亚胺培南	8	3	1	2	1	1	VGPR	0		6	6	0	0	1	1	1	1	0	0	0	0	0	0	0	0	泰能	1	1	0	0	1
1	陈梓涵	1128947	2021-04-24	2021-05-14	20	1	AML	1	2020-11-04	6	0	11	11	2	2021-05-06	粪便	大肠埃希菌	厄他培南/美罗培南/亚胺培南	38826	1	1	3	3	1	CR	1		3	3	0	0	1	1	1	1	舒普深、万古霉素、美罗培南（美平）、斯沃	1	1	1	0	1	0	1	美罗培南（美平）、斯沃、稳可信、头孢他啶、舒普深、替加环素、	1	1	1	0	1
1	陈智雄	1125517	2021-03-08	2021-05-02	55	0	AML	1	2020-10-07	6	1	30	30	1	2021-04-21	粪便	肺炎克雷伯菌	亚胺培南/美罗培南	≥16/8	9	0	2,3	7	3	CR	1		3	3	1 2021/1/14呕吐溶血葡萄球菌 2021/1/22痰 阿氏肠杆菌	1	1	1	1	1	泰能、稳可信、斯沃	1	1	0	0	1	0	1	泰能、稳可信、斯沃	1	1	0	0	1
1	方文轩	1082610	2021-03-14	2021-04-22	39	0	ALL	2	2019-11-14	17	0	19	19	1	2021-04-14	肛周拭子	大肠埃希菌	美罗培南/厄他培南	4/无数据	4	0	1,2,3	2	1	CR	1		4	4	0	0	1	1	1	1	美罗培南、稳可信、特治星	1	1	1	0	1	0	1	头孢曲松、美罗培南、稳可信、特治星	1	1	1	0	1
1	袁家云	1150671	2021-04-01	2021-04-21	20	1	MM	4	2019-12-18	15	0	61	61	1	2021-04-05	粪便	肺炎克雷伯菌	美罗培南	≥16	1	1	3	1	1	NR	0		0	0	1 2021/4/1痰肺炎克雷伯菌	1	0	0	0	0	舒普深、斯沃	1	0	0	0	1	0	0	舒普深、斯沃	1	0	0	0	1
1	姜训华	1119306	2021-03-01	2021-04-04	34	0	AML	1	2020-08-01	7	0	56	56	1	2021-03-29	咽拭子	肺炎克雷伯菌			15	0	1,2,3	14	1	CR	1		6	6	0	0	1	1	1	1	泰能、稳可信、特治星	1	1	0	0	1	0	1	泰能、稳可信、特治星	1	1	0	0	1
1	沈贺娟	1102830	2021-02-24	2021-03-29	33	0	AML	1	2019-10-28	16	0	40	40	2	2021-03-20	粪便	肺炎克雷伯菌			12	0	1,2,3	7	2	NR	0		7	7	0	0	1	1	1	1	泰能、稳可信、舒普深、多粘菌素、斯沃	1	1	0	0	1	0	1	阿米卡星、舒普深、厄他培南、泰能、稳可信、多粘菌素、斯沃	1	1	1	0	1
1	林泉	994805	2021-02-09	2021-04-04	54	0	AML	1	2018-06-09	32	0	39	39	1	2021-03-04	粪便	大肠埃希菌			6	0	1,2,3	2	1	NR	0		5	5	0	0	1	1	1	1	泰能、稳可信、舒普深、替加环素、美罗培南（美平）、斯沃	1	1	1	0	1	0	1	舒普深、特治星、泰能、替加环素、美罗培南（美平）、斯沃	1	1	1	0	1
1	陈其善	996198	2020-11-23	2021-01-17	55	0	AML	1	2016-11-23	49	0	47	47	1	2020-12-28	肛周拭子	肺炎克雷伯菌			6	0	2,3	4	1	NR	0		11	11	0	0	1	1	1	1	泰能、舒普深、阿米卡星、斯沃	1	1	0	0	1	1	0	舒普深、利奈唑胺、泰能、阿米卡星、斯沃	1	1	0	0	1
1	钟李强	1041716	2020-11-06	2021-01-06	61	0	AML	1	2019-02-13	21	0	16	16	1	2020-11-13	肛周拭子	肺炎克雷伯菌	美罗培南		3	1	2	1	1	NR	0		3	3	0	0	1	1	0	0	泰能、稳可信	1	1	0	0	1	0	1	泰能、阿米卡星、稳可信	1	1	0	0	1
1	许林凤	1100960	2020-10-09	2020-10-29	20	1	弥漫大B细胞淋巴瘤	5	2019-05-01	17	1	53	53	2	2020-10-26	粪便	肺炎克雷伯菌	亚胺培南	大于等于16	2	1	3	2	1	NR	0		11	11	0	0	1	1	0	0	舒普深、泰能、特治星	1	1	0	0	1	0	0	泰能、舒普深、特治星	1	1	0	0	1
1	庄素珍	1121820	2020-09-22	2021-01-07	107	0	AML	1	2019-11-15	11	0	54	54	2	2020-10-19	肛周拭子	肺炎克雷伯菌	亚胺培南	4	5	0	2	2	1	CR	1		10	10	1 2020/9/23 肛周拭子 大肠埃希菌	1	1	1	1	1	泰能、稳可信	1	1	0	0	1	0	1	特治星、泰能、稳可信	1	1	0	0	1
1	谢丽萍	1060733	2020-09-06	2021-06-23	290	0	弥漫大B细胞淋巴瘤	5	2019-11-13	10	0	61	61	2	2020-09-23	肛周拭子	肺炎克雷伯菌	亚胺培南	大于等于16	2	1	2	1	1	NR	0		9	9	1 2020/8/3中段尿 大肠埃希菌（ESBL+)	1	1	1	1	1	美平、阿米卡星	1	0	1	0	0	1	0	美平、阿米卡星	1	0	1	0	0
1	张茂林	1108593	2020-08-09	2020-09-21	43	0	MM	4	2016-08-16	49	0	72	72	1	2020-09-18	粪便	肺炎克雷伯菌	亚胺培南	大于等于16	3	1	1,3	2	2	NR	0		21+放疗	21	1	1	1	1	1	1	泰能、替考拉宁、	1	1	0	0	1	0	0	可乐必妥、舒普深、泰能、替考拉宁	1	1	0	1	1
1	林志强	1071989	2020-08-11	2020-09-14	34	0	ALL	2	2019-08-31	12	1	33	33	1	2020-09-08	粪便	肺炎克雷伯菌	亚胺培南	大于等于16	4	0	3	4	1	NR	0		9	9	0	0	1	1	0	0	泰能、特治星、可乐必妥、稳可信、美罗培南	1	1	1	1	1	0	1	泰能、特治星、可乐必妥、稳可信、美罗培南	1	1	1	1	1
1	汤山泉	1119825	2020-08-28	2020-09-29	32	0	ALL	2	2020-08-28	0	0	25	25	1	2020-09-08	粪便	肺炎克雷伯菌	亚胺培南.美罗培南	两者均大于等于16	4	0	3	2	2	NR	0		1	1	0	0	0	0	1	1	舒普深	0	0	0	0	1	0	0	舒普深	0	0	0	0	1
1	魏甜华	1037938	2020-08-04	2020-09-28	55	0	ALL	2	2019-01-13	19	0	14	14	2	2020-08-26	肛周拭子	肺炎克雷伯菌	美罗培南、亚胺培南	18（K-B美），14（亚K-B）	9	0	2	4	2	NR	0		16	16	0	0	1	1	1	1	稳可信、泰能、舒普深、斯沃	1	1	0	0	1	0	1	特治星、稳可信、泰能、舒普深、斯沃	1	1	0	0	1
1	朱雯洁	1107414	2020-07-12	2020-09-17	67	0	AML	1	2019-09-02	11	0	22	22	2	2020-08-19	肛周拭子	阿氏肠杆菌	亚胺培南	大于等于16	7	0	1,2	3	2	NR	0		6	6	1 2020.7.1口腔溃疡拭子 铜绿； 2020.8.15肛周阴沟肠杆菌；	1	1	1	1	1	可乐必妥、特治星、泰能、稳可信	1	1	0	1	1	0	1	替加环素、多粘菌素B、可乐必妥、特治星、泰能、稳可信	1	1	0	1	1
1	朱香院	1070876	2020-07-24	2020-08-18	25	1	AML	1	2019-09-15	11	0	70	70	1	2020-08-18	粪便	大肠埃希菌	美罗培南，亚胺培南	美罗培南大于等于16，亚胺培南4	4	0	3	4	1	NR	0		9	9	0	0	0	0	0	0	万古霉素、特治星、头孢他啶、阿米卡星、莫西沙星	1	1	0	1	1	1	1	可乐必妥、万古霉素、特治星、头孢他啶、阿米卡星、莫西沙星	1	1	0	1	1
1	林超	1114804	2020-07-25	2020-08-24	30	0	ALL	2	2020-07-21	0	0	43	43	1	2020-08-17	粪便	肺炎克雷伯菌	亚胺培南	4	2	1	3	2	1	NR	0		1	1	0	0	1	1	1	1	泰能、头孢曲松、阿米卡星、舒普深	1	1	0	0	1	1	0	泰能、头孢曲松、阿米卡星、舒普深	1	1	0	0	1
1	刘峥根	1080653	2020-08-08	2020-09-13	36	0	MM	4	2019-08-08	12	0	55	55	1	2020-08-10	粪便	肺炎克雷伯菌	亚胺培南	大于等于16	17	0	1,2,3	3	1	NR	0		9	9	0	0	0	0	0	0	0	0	0	0	0	0	0	0	0	0	0	0	0	0
1	柳会芳	1112615	2020-07-09	2020-08-25	47	0	AML	1	2020-06-25	1	0	33	33	2	2020-08-10	粪便	阴沟肠杆菌	亚胺培南	大于等于16	7	0	3	3	3	NR	0		1	1	1 2020/7/30痰脑膜脓毒性黄杆菌	1	1	1	0	0	舒普深、稳可信、替加环素、美罗培南、左氧氟沙星	1	1	1	1	1	0	1	舒普深、泰能、稳可信、替加环素、美罗培南、左氧氟沙星	1	1	1	1	1
1	雷晨玲	1098241	2020-07-05	2020-08-26	52	0	噬血细胞综合征	8	2020-04-03	4	0	30	30	2	2020-08-09	肛周拭子	大肠埃希菌	亚胺培南	4	16	0	1,2,3	10	1	/	3		5	5	0	0	1	1	1	1	稳可信、美罗培南、舒普深	1	1	1	0	1	0	1	舒普深、斯沃、泰能、稳可信、美罗培南	1	1	1	0	1
1	林春霖	1072567	2020-07-20	2020-08-12	23	1	MM	4	2016-01-01	54	0	56	56	1	2020-07-28	粪便	大肠埃希菌	亚胺培南、美罗培南	两者均大于等于16	3	1	3	1	2	NR	0		21	21	1 2020/7/20痰粘金黄杆菌	1	1	1	1	1	舒普深	1	0	0	0	1	0	0	舒普深	1	0	0	0	1
1	吴文富	766589	2020-06-27	2020-08-11	45	0	AML	1	2019-11-14	8	1	76	76	1	2020-07-20	粪便	肺炎克雷伯菌	亚胺培南、美罗培南	两者均大于等于16	6	0	1,2,3	6	1	NR	0		1	1	1 2020.7.18痰解甘露醇罗尔斯顿菌	1	1	1	1	1	舒普深、泰能、斯沃、美罗培南	1	1	1	0	1	0	0	头孢他啶、舒普深、泰能、斯沃、美罗培南	1	1	1	0	1
1	林海燕	1110383	2020-06-23	2020-09-01	70	0	MDS	3	2020-02-23	4	0	52	52	2	2020-07-17	粪便	大肠埃希菌	亚胺培南、美罗培南	两者均大于等于16	22	0	1,2,3	1	1	NR	0		1	1	ESBL 2020/6/26肛周拭子 大肠埃希菌	1	1	1	1	1	泰能	1	1	0	0	1	0	0	舒普深、泰能	1	1	0	0	1
1	黄煦涵	798807	2020-05-28	2020-07-01	34	0	ALL	2	2014-05-21	72	0	10	10	1	2020-06-07	粪便	大肠埃希菌	亚胺培南	>16	12	0	1,2,3	4	2	CR	1		17	17	0	0	0	0	1	1	0	0	0	0	0	0	0	0	0	0	0	0	0	0
1	吴顺艺	1102842	2020-05-03	2020-06-05	33	0	AML	1	2020-04-25	1	0	66	66	1	2020-06-02	粪便	肺炎克雷伯菌	亚胺培南	4	4	0	1,3	4	1	NR	0		1	1	0	0	1	1	1	1	舒普深、可乐必妥、美罗培南、替加环素、特治星、阿米卡星	1	1	1	1	1	1	0	舒普深、泰能、斯沃、可乐必妥、美罗培南、替加环素、特治星、阿米卡星	1	1	1	1	1
1	李镔洲	1092509	2020-05-19	2020-07-23	65	0	ALL	2	2020-01-19	4	0	20	20	1	2020-05-20	肛周拭子	肺炎克雷伯菌	亚胺培南	>16	4	0	2	1	2	CR	1		3	3	0	0	1	1	0	0	0	0	0	0	0	0	0	0	莫西沙星、美罗培南、替考拉宁	1	1	1	1	0
1	黄立琛	1077641	2020-05-03	2020-06-01	29	0	AML	1	2019-09-23	7	0	2	2	1	2020-05-17	粪便	产酸克雷伯菌	产酸克雷伯菌		15	0	1,2,3	9	2	CR	1		3	3	0	0	1	1	1	1	舒普深、泰能、稳可信、替加环素	1	1	0	0	1	0	1	舒普深、泰能、稳可信、替加环素	1	1	0	0	1
1	黄志镛	1079217	2019-10-22	2019-12-24	63	0	AML	1	2019-08-22	3	1	57	57	1	2019-12-20	粪便	肺炎克雷伯菌	亚胺培南	≥16	11	0	1,3	10	1	NR	0		1	1	0	0	1	1	1	1	泰能、米诺环素、复方新诺明、舒普深、替加环素、多粘菌素	1	1	0	0	1	0	1	替加环素、可乐必妥、复方新诺明、特治星、斯沃、泰能、多粘菌素B、米诺环素、舒普深	1	1	0	1	1
1	江铭	1020345	2019-11-11	2019-12-09	28	0	血管免疫母细胞性T细胞淋巴瘤	5	2018-07-01	16	0	57	57	1	2019-11-29	肛周拭子	产气肠杆菌	亚胺培南	8	3	1	1,2	2	1	NR	0		11	11	0	0	1	1	1	1	舒普深、斯沃、可乐必妥、泰能、多粘菌素B	1	1	0	1	1	0	1	稳可信、厄他培南、舒普深、莫西沙星、斯沃、可乐必妥、泰能、多粘菌素B	1	1	1	1	1
1	黄坦彬	1071058	2019-08-23	2019-10-16	54	0	AML	1	2019-08-26	1	0	56	56	1	2019-09-26	粪便	肺炎克雷伯菌	亚胺培南	≥16	6	0	1,2,3	2	1	NR	0		1	1	0	0	1	1	0	0	头孢他啶、美罗培南、斯沃、舒普深、替加环素	1	1	1	0	1	0	0	舒普深、可乐必妥、泰能、头孢他啶、美罗培南、斯沃、替加环素	1	1	1	1	1
1	陈少霆	1072803	2019-09-04	2019-09-25	21	1	AML	1	2019-08-25	0	1	57	57	1	2019-09-19	粪便	肺炎克雷伯菌	亚胺培南、美罗培南	≥16	4	0	1,3,	4	1	NR	0		1	1	0	0	1	1	1	1	泰能、替考拉宁、替加环素、特治星、斯沃、美罗培南、阿米卡星	1	1	1	0	1	1	0	泰能、替考拉宁、替加环素、特治星、斯沃、美罗培南、阿米卡星	1	1	1	0	1
1	陈赛英	1056716	2019-09-08	2019-09-21	13	1	弥漫大B细胞淋巴瘤	5	2019-06-05	3	1	84	84	2	2019-09-09	肛周拭子	肺炎克雷伯菌	亚胺培南、美罗培南	≥16	4	0	1,2	3	1	NR	0		3	3	0	0	1	1	1	1	厄他培南、斯沃	1	0	1	0	0	0	0	头孢他啶、厄他培南、斯沃	1	1	1	0	0
1	林源荣	979366	2019-06-26	2019-08-26	61	0	MDS	3	2019-01-01	7	0	32	32	1	2019-08-19	肛周拭子	肺炎克雷伯菌	亚胺培南，美罗培南	两者均大于等于16	7	0	2	6	2	NR	0		2	2	1 2019/7/8肛周拭子 MDR肺克+大肠	1	1	1	1	1	可乐必妥、泰能、特治星	1	1	0	1	1	0	0	特治星、磷霉素纳、可乐必妥、舒普深、泰能	1	1	0	1	1
1	翁锦斌	859965	2019-08-09	2019-09-10	32	0	AML	1	2015-08-15	48	1	30	30	1	2019-08-15	咽拭子	肺炎克雷伯菌	亚胺培南	4	1	1	1	1	1	NR	0		16	16	1 2019.7.17左右血检出MDR CRE肺克	1	1	1	1	1	替加环素、多粘菌素、可乐必妥、舒普深	1	1	0	1	1	0	1	泰能、稳可信、可乐必妥、舒普深、替加环素、多粘菌素、	1	1	0	1	1
1	邱生	1034022	2019-07-02	2019-08-13	42	0	ALL	2	2018-12-01	8	0	32	32	1	2019-08-03	肛周拭子	肺炎克雷伯菌	亚胺培南	4	1	1	2	1	1	NR	0	复发	5	5	1 2019.5.29痰MDR肺克；2019.6.4痰MDR肺克；2019.7.12痰MDR肺克；	1	1	1	1	1	泰能、阿米卡星、左氧氟沙星、磷霉素纳、米诺环素、特治星	1	1	0	1	1	1	0	舒普深、可乐必妥、莫西沙星、泰能、阿米卡星、磷霉素纳、米诺环素、特治星	1	1	0	1	1
1	唐庆英	1064594	2019-07-14	2019-08-05	22	1	AML	1	2019-07-15	0	0	57	57	2	2019-07-21	粪便	肺炎克雷伯菌	亚胺培南	亚胺培南8	5	0	1,3	2	2	NR	0		0	0	0	0	1	1	0	0	头孢米诺、特治星、泰能	1	1	0	0	1	0	0	头孢米诺、特治星、泰能	1	1	0	0	1
1	邹开顺	1063549	2019-07-05	2019-08-02	28	0	AML	1	2019-07-11	0	0	59	59	1	2019-07-13	肛周拭子	肺炎克雷伯菌	亚胺培南，美罗培南	两者均大于等于16	2	1	2	1	1	NR	0		0	0	0	0	1	1	1	1	舒普深、莫西沙星、厄他培南、利奈唑胺、泰能	1	1	1	1	1	0	0	舒普深	0	0	0	0	1
1	陈美娥	1034905	2019-06-09	2019-07-22	43	0	AML	1	2018-09-26	9	1	68	68	2	2019-07-10	肛周拭子	肺炎克雷伯菌	亚胺培南	大于等于16	2	1	2	1	1	NR	0		8	8	0	0	1	1	0	0	泰能、阿米卡星、替加环素、复方新诺明、斯沃	1	1	0	0	1	1	0	可乐必妥、舒普深、万古霉素、泰能、阿米卡星、替加环素、复方新诺明、斯沃	1	1	0	1	1
1	肖鸾	1015356	2019-07-08	2019-07-18	10	1	弥漫大B细胞淋巴瘤	5	2018-05-14	13	0	30	30	2	2019-07-10	粪便	肺炎克雷伯菌	亚胺培南	大于等于16	4	0	2,3	1	4	NR	0		7	7	0	0	1	1	0	0	莫西沙星、厄他培南、利奈唑胺、	1	1	1	1	0	0	0	莫西沙星、厄他培南、利奈唑胺、	1	1	1	1	0
1	余文权	1041234	2019-06-07	2019-07-05	28	0	NK/T-细胞淋巴瘤	5	2019-02-14	4	0	26	26	1	2019-06-17	粪便	肺炎克雷伯菌	亚胺培南	4	4	0	2,3	3	1	PR	0		5	5	0	0	1	1	1	1	舒普深、莫西沙星	1	0	0	1	1	0	0	舒普深、莫西沙星	1	0	0	1	1
1	李优蓉	1029129	2019-05-24	2019-07-02	39	0	MM	4	2018-10-07	7	0	50	50	2	2019-06-05	粪便	肺炎克雷伯菌	亚胺培南	≥16	2	1	2,3	2	1	VGPR	0		6	6	0	0	1	1	1	1	斯沃、泰能	1	1	0	0	1	0	0	斯沃、泰能	1	1	0	0	1
1	钱本盐	1056007	2019-05-15	2019-06-10	26	1	AML	1	2019-05-15	0	0	48	48	1	2019-06-05	粪便	肺炎克雷伯菌	亚胺培南	4	5	0	1,2,3	1	1	NR	0		1	1	1 2019.5.31肛周拭子 肺克	1	1	1	0	0	利奈唑胺、特治星、美罗培南、替加环素、舒普深、阿米卡星	1	1	1	0	1	1	0	舒普深、泰能、利奈唑胺、特治星、美罗培南、替加环素、阿米卡星	1	1	1	0	1
1	林锦同	1057529	2019-05-26	2019-06-13	18	1	肥大细胞白血病	8	2019-05-13	0	0	73	73	1	2019-05-29	粪便	肺炎克雷伯菌	亚胺培南	中介，2	5	0	1,3	4	1	NR	0		0	0	0	0	1	1	0	0	头孢他啶、舒普深、泰能、万古霉素、	1	1	0	0	1	0	1	头孢他啶、舒普深、泰能、万古霉素、	1	1	0	0	1
1	林娟	1044519	2019-05-06	2019-05-30	24	1	AML	1	2019-01-04	4	1	29	29	2	2019-05-28	粪便	肺炎克雷伯菌	亚胺培南	≥16	1	1	3	1	1	NR	0		2	2	1 2019.5.27 血MDR CRE 肺克	1	1	1	0	0	替加环素、磷霉素、舒普深	1	1	0	0	1	0	0	泰能、替考拉宁、可乐必妥、利奈唑胺、替加环素、磷霉素、舒普深	1	1	0	1	1
1	汪宝达	1053078	2019-04-25	2019-05-23	28	0	恶性淋巴瘤	5	2019-04-28	0	0	60	60	2	2019-05-22	粪便	肺炎克雷伯菌	亚胺培南	≥16	1	1	3	1	1	NR	0	淋巴结EBV阳性混合性T细胞、B细胞淋巴组织增殖性疾病和非霍奇金淋巴瘤 结外NK/T细胞淋巴瘤	1	1	0	0	1	1	1	1	可乐必妥片口服、头孢地尼片口服、舒普深	1	1	0	1	1	0	0	左氧氟沙星、泰能、特治星、头孢他啶、可乐必妥片口服、头孢地尼片口服、舒普深	1	1	0	1	1
1	张清香	1048316	2019-05-06	2019-05-31	25	1	ALL	2	2019-03-24	1	0	55	55	2	2019-05-22	肛周拭子	肺炎克雷伯菌	亚胺培南	≥16	6	0	1,2,3	1	2	NR	0		2	2	0	0	1	1	1	1	特治星、可乐必妥、美罗培南	1	1	1	1	1	0	0	舒普深、特治星、可乐必妥、美罗培南	1	1	1	1	1
1	游精共	1054872	2019-05-08	2019-06-01	24	1	AML	1	2019-05-10	0	0	42	42	1	2019-05-20	粪便	肺炎克雷伯菌	肺炎克雷伯菌	亚胺培南16	2	1	3	1	1	NR	0		1	1	0	0	0	0	0	0	可乐必妥、舒普深	1	0	0	1	1	0	0	头孢唑肟、可乐必妥、舒普深	1	1	0	1	1
1	曾玉娇	1052944	2019-04-24	2019-05-21	27	1	AML	1	2019-04-24	0	0	47	47	2	2019-05-16	肛周拭子	肺炎克雷伯菌	亚胺培南	≥16	6	0	1,2,3	3	3	NR	0		1	1	0	0	1	1	1	1	泰能、斯沃、可乐必妥片、舒普深	1	1	0	1	1	0	0	头孢呋辛、特治星、泰能、斯沃、可乐必妥片、舒普深	1	1	0	1	1
1	连良德	970191	2019-05-08	2019-06-27	50	0	噬血细胞综合征	8	2017-09-11	20	0	40	40	1	2019-05-13	肛周拭子	大肠埃希菌	亚胺培南	≥16	5	0	2,3	1	2	NR	0	EB病毒感染	12	12	0	0	1	1	1	1	泰能	1	1	0	0	1	0	0	泰能	1	1	0	0	1
1	刘国增	1051650	2019-04-16	2019-05-15	29	0	AML	1	2019-02-10	3	0	67	67	1	2019-05-11	肛周拭子	肺炎克雷伯菌	亚胺培南	≥16	2	1	1,2	2	1	NR	0		1	1	0	0	1	1	0	0	舒普深、泰能	1	0	0	0	1	0	0	泰能、稳可信、舒普深、	1	1	0	0	1
1	肖秋英	1000915	2019-04-23	2019-05-18	25	1	AML	1	2018-04-25	12	1	54	54	2	2019-05-11	肛周拭子	肺炎克雷伯菌	亚胺培南	≥16	5	0	1,2	2	4	NR	0	复发	9	9	0	0	1	1	0	0	可乐必妥、头孢他啶、稳可信、泰能、	1	1	0	1	1	0	1	舒普深、可乐必妥、头孢他啶、稳可信、泰能、	1	1	0	1	1
1	林宝仪	748232	2019-04-06	2019-05-12	36	0	AML	1	2019-01-01	4	0	13	13	2	2019-05-07	粪便	肺炎克雷伯菌			2	1	3	2	1	NR	0		2	2	0	0	1	1	1	1	美罗培南、替加环素、舒普深、斯沃	1	1	1	0	1	0	0	泰能、稳可信、美罗培南、阿米卡星、替加环素、舒普深、斯沃	1	1	1	0	1
1	陈丰兴（随访跟前面不一致）	1050674	2019-04-22	2019-05-05	13	1	弥漫大B细胞淋巴瘤	5	2019-04-11	0	0	49	49	1	2019-05-01	粪便	肺炎克雷伯菌	亚胺培南	≥16	1	1	3	1	1	NR	0		1	1	0	0	0	0	1	1	0	0	0	0	0	0	0	0	0	0	0	0	0	0
1	干聆东	1050522	2019-04-08	2019-05-22	44	0	ALL	2	2019-04-02	0	0	52	52	2	2019-04-30	肛周拭子	肺炎克雷伯菌	亚胺培南	≥16	11	0	1,2	1	8	NR	0	急白初治，化疗期间感染，2019/5/22出院	1	1	1 2019/4/29肛周拭子 肺克、屎肠球菌（D群）	1	1	1	1	1	泰能、特治星、斯沃	1	1	0	0	1	0	0	泰能、特治星、斯沃	1	1	0	0	1
1	张碧湖(连续住院4次）	1043653	2019-02-21	2019-06-29	128	0	AML	1	2018-10-30	6	0	65	65	1	2019-04-30	粪便	解鸟氨酸克雷伯菌	亚胺培南	8	1	1	3	1	1	NR	0	慢性粒细胞白血病急性单核细胞白血病变	1	1	1 2019/3/11 痰解甘露醇罗尔斯顿菌；2019/3/31,2019/4/5, 2019/4/9 痰铜绿；2019/4/17，痰铜绿假单胞菌;2019/4/22 口腔溃疡拭子 铜绿；	1	1	1	1	1	特治星、可乐必妥、多粘菌素B	1	1	0	1	1	0	1	可乐必妥、替加环素、特治星、阿米卡星、多粘菌素B	1	1	0	1	1
1	周晶晶	1051780	2019-04-16	2019-05-09	23	1	AML	1	2019-03-16	1	0	32	32	2	2019-04-24	肛周拭子	肺炎克雷伯菌	亚胺培南	≥16	6	0	1,2	1	2	NR	0		1	1	1 2019/4/16，2019/4/18 血 肺克MDR+CRE；	1	1	1	0	0	替加环素、泰能、多粘菌素B、磷霉素纳、复方新诺明	1	1	0	0	1	0	1	泰能、万古霉素、特治星、左氧氟沙星、替加环素、美罗培南、多粘菌素B、磷霉素纳、复方新诺明	1	1	1	1	1
1	陈秋	1024154	2019-04-18	2019-05-08	20	1	AML	1	2018-10-03	6	0	40	40	2	2019-04-22	肛周拭子	大肠埃希菌	亚胺培南	≥16	9	0	1,2	1	3	NR	0		4	4	0	0	1	1	0	0	泰能、利奈唑胺	1	0	0	0	1	0	0	泰能、利奈唑胺	1	0	0	0	1
1	黄内怀	1049519	2019-04-01	2019-05-01	30	0	AML	1	2019-03-25	0	0	70	70	1	2019-04-20	粪便	大肠埃希菌	亚胺培南	≥16	6	0	1,2,3	4	3	NR	0		1	1	0	0	1	1	0	0	舒普深、厄他培南、利奈唑胺、泰能、多粘菌素、莫西沙星	1	1	1	1	1	0	1	舒普深、厄他培南、利奈唑胺、泰能、多粘菌素、莫西沙星	1	1	1	1	1
1	梁望（联系两次住院，费用注意）	1008124	2019-03-03	2019-05-09	67	0	AML	1	2018-05-17	10	0	55	55	1	2019-03-26	粪便	肺炎克雷伯菌	亚胺培南	大于等于16	13	0	1,2,3	3	2	NR	0		8	8	1 2019/1/14+2019/1/16创面分泌物 阿氏肠杆菌；2019/1/20口腔溃疡拭子 阿氏肠杆菌；2019/1/18+2019/1/22创面分泌物 阴沟肠杆菌；2019/3/20肛周拭子肺克；2019/3/21口腔溃疡拭子溶血葡萄球菌；	1	1	1	1	1	泰能、利奈唑胺、舒普深、美罗培南、磷霉素纳、多粘菌素B	1	1	1	0	1	0	1	舒普深、阿米卡星、泰能、利奈唑胺、美罗培南、磷霉素纳、多粘菌素B	1	1	1	0	1
1	宋涛	969297	2019-03-05	2019-03-25	20	1	霍奇金淋巴瘤	6	2017-10-19	17	0	33	33	1	2019-03-21	肛周拭子	肺炎克雷伯菌	亚胺培南 美罗培南	均大于等于16	2	1	1,2	1	1	NR	0		8	8	0	0	0	0	1	1	舒普深	0	0	0	0	1	0	0	舒普深	0	0	0	0	1
2	祝铭鑫	1162477	2021-09-15	2021-11-04	50	0	AA	7	2021-05-31	3	0	13	13	1	2021-09-22	粪便	阴性			1	1	3	0	0	NR	0		1	1	屎肠球菌（2021/8/8)	1	泰能、美平	1	地塞米松、甲泼尼松龙	1	舒普深、稳可信、美平、预防用复方磺胺甲噁唑	1	1	1	0	1	0	1	舒普深、稳可信、美平、预防用复方磺胺甲噁唑	1	1	1	0	1
2	周志英	1131911	2020-11-20	2021-01-14	55	0	AML	1	2020-03-23	8	0	42	42	2	2020-11-25	肛周拭子	阴性			8	0	2	0	0	NR	0		6	6	0	0	美罗培南	1	0	0	头孢地尼、头孢他啶	1	1	0	0	0	0	0	头孢地尼、头孢他啶	1	1	0	0	0
2	郑云雨	1083323	2019-11-18	2019-12-24	36	0	弥漫大B细胞淋巴瘤	5	2019-11-04	0	0	82	82	1	2019-11-20	肛周拭子	阴性			2	1	1，2	0	0	NR	0		0	0	0	0	厄他培南	1	0	0	厄他培南、利奈唑胺	1	0	1	0	0	0	0	厄他培南、利奈唑胺	1	0	1	0	0
2	郑云生	1079083	2021-03-03	2021-04-07	35	0	AML	1	2019-12-05	15	0	56	56	1	2021-03-08	粪便	阴性			3	1	3	0	0	NR	0	2019/12/5诊断成熟B细胞白血病/淋巴瘤可能开始化疗，2020/4/3诊断继发性白血病	4	4	0	0	厄他培南、泰能	1	0	0	0	0	0	0	0	0	0	0	多黏菌素、泰能	1	0	0	0	1
2	郑文英	1068782	2019-08-08	2019-08-28	20	1	AML	1	2019-07-08	1	0	47	47	2	2019-08-18	肛周拭子	阴性			1	1	2	0	0	NR	0		0	0	0	0	泰能	1	0	0	泰能、万古霉素	1	0	0	0	1	0	1	泰能、万古霉素	1	0	0	0	1
2	郑力钊	1140864	2021-05-10	2021-06-30	51	0	AML	1	2021-01-20	3	0	8	8	1	2021-05-11	肛周拭子	阴性			8	0	2，3	0	0	CR	1		2	2	0	0	美罗培南	1	0	0	0	0	0	0	0	0	0	0	0	0	0	0	0	0
2	郑亨国	1027452	2019-07-26	2019-08-21	26	1	弥漫大B细胞淋巴瘤	5	2017-06-26	25	0	60	60	1	2019-08-14	粪便	阴性			3	1	1，3	0	0	NR	0		22	22	0	0	0	0	0	0	0	0	0	0	0	0	0	0	0	0	0	0	0	0
2	张中坚	1056243	2019-07-29	2019-09-20	53	0	ALL	2	2019-05-23	2	1	60	60	1	2019-08-07	粪便	阴性			1	1	3	0	0	CR	1		2	2	2019/8/1大肠埃希菌ESBL	1	0	0	0	0	头孢地尼、舒普深	1	1	0	0	1	0	0	头孢地尼、舒普深	1	1	0	0	1
2	张逸	1058408	2019-06-24	2019-07-29	35	0	MDS	3	2019-06-10	1	1	69	69	1	2019-07-13	肛周拭子	阴性			1	1	2	0	0	NR	0		1	1	0	0	泰能	1	0	0	舒普深、莫西沙星、利奈唑胺、泰能	1	1	0	1	1	0	0	舒普深、莫西沙星、利奈唑胺、泰能	1	1	0	1	1
2	张鹏辉	1124640	2021-06-14	2021-08-26	73	0	AML	1	2020-10-14	8	1	31	31	1	2021-06-15	粪便	阴性			25	0	1,2,3	0	0	CR	1		5	5	2021/6/15金黄色葡萄球菌（MRSA)	1	0	0	0	0	0	0	0	0	0	0	0	0	0	0	0	0	0	0
2	张黎平	1060686	2019-09-06	2019-09-09	3	1	弥漫大B细胞淋巴瘤	5	2019-03-14	5	0	42	42	2	2019-09-08	肛周拭子	阴性			1	1	2	0	0	NR	0		3	3	0	0	0	0	0	0	0	0	0	0	0	0	0	0	0	0	0	0	0	0
2	张俊铧	1085205	2020-06-12	2020-07-27	45	0	AML	1	2020-01-12	5	0	21	21	1	2020-06-14	粪便	阴性			1	1	3	0	0	NR	0		4	4	0	0	泰能	1	0	0	制霉菌素、庆大霉素、复方磺胺甲噁唑、	1	1	0	0	0	0	0	制霉菌素、庆大霉素、复方磺胺甲噁唑、	1	1	0	0	0
2	张惠芳	1026290	2019-04-04	2019-05-27	53	0	AML	1	2018-10-24	5	0	24	24	2	2019-04-16	肛周拭子	阴性			1	1	2	0	0	CR	1		4	4	0	0	0	0	0	0	制霉菌素、庆大霉素、复方磺胺甲恶唑	1	1	0	0	0	0	0	制霉菌素、庆大霉素、复方磺胺甲恶唑、舒普深	1	1	0	0	1
2	张德恩	1076984	2021-02-15	2021-02-24	9	1	AML	1	2019-10-11	16	0	53	53	1	2021-02-18	粪便	阴性			2	1	3	0	0	CR	1	2019/10/11诊断CML，2020/12/23转白	4	4	0	0	0	0	0	0	0	0	0	0	0	0	0	0	0	0	0	0	0	0
2	张彬	1095940	2020-07-30	2020-09-08	40	0	ALL	2	2020-03-10	4	0	26	26	2	2020-07-31	肛周拭子	阴性			5	0	2，3	0	0	CR	1		5	5	0	0	0	0	醋酸泼尼松	1	制霉菌素、庆大霉素、复方磺胺甲恶唑	1	1	0	0	0	0	0	制霉菌素、庆大霉素、复方磺胺甲恶唑	1	1	0	0	0
2	叶有使	1037301	2019-04-30	2019-06-01	32	0	AML	1	2019-01-12	3	0	63	63	2	2019-05-02	粪便	阴性			4	0	1，2，3	0	0	CR	1		0	0	0	0	泰能	1	0	0	泰能、利奈唑胺	1	0	0	0	1	0	0	泰能、利奈唑胺	1	0	0	0	1
2	姚秀清	1164658	2021-11-02	2021-11-30	28	0	AML	1	2021-07-09	3	0	36	36	2	2021-11-03	肛周拭子	阴性			11	0	1，2，3	0	0	CR	1		6	6	0	0	泰能	1	0	0	制霉菌素、庆大霉素、复方磺胺甲恶唑	1	1	0	0	0	0	0	制霉菌素、庆大霉素、复方磺胺甲恶唑	1	1	0	0	0
2	杨长华	945865	2021-06-05	2021-06-24	19	1	AML	1	2021-06-03	0	0	43	43	2	2021-06-18	咽拭子	阴性			1	1	1	0	0	NR	0		0	0	0	0	0	0	0	0	制霉菌素	0	0	0	0	0	0	0	制霉菌素	0	0	0	0	0
2	杨发铨	751677	2019-03-26	2019-04-19	24	1	霍奇金淋巴瘤	6	2013-05-15	70	1	47	47	1	2019-04-03	肛周拭子	阴性			6	0	1，2	0	0	NR	0		16+多次放疗	16	2019/3/27此次住院大肠埃希菌CRE口腔感染	1	泰能	1	甲泼尼松龙	1	特治星、泰能、阿米卡星	1	1	0	0	1	1	0	特治星、泰能、阿米卡星	1	1	0	0	1
2	薛洽群	1110558	2021-03-17	2021-05-05	49	0	ALL	2	2020-07-02	9	1	29	29	1	2021-04-28	肛周拭子	阴性			1	1	2	0	0	NR	0		4	4	0	0	泰能	1	甲泼尼龙	1	舒普深、泰能、利奈唑胺	1	1	0	0	1	0	0	舒普深、利奈唑胺、复方磺胺甲恶唑、左氧氟沙星、泰能	1	1	0	1	1
2	许森凯	1153836	2021-08-12	2021-11-23	103	0	AML	1	2021-04-23	3	0	13	13	1	2021-08-13	肛周拭子	阴性			6	0	2	0	0	CR	1		3	3	0	0	0	0	0	0	制霉菌素、庆大霉素、复方磺胺甲恶唑	1	1	0	0	0	0	0	制霉菌素、庆大霉素、复方磺胺甲恶唑	1	1	0	0	0
2	徐秀连	1008896	2021-09-01	2021-09-24	23	1	MM	4	2018-06-22	38	0	59	59	2	2021-09-02	粪便	阴性			12	0	1，2，3	0	0	NR	0		13	13	0	0	0	0	0	0	制霉菌素、庆大霉素、复方磺胺甲恶唑	1	1	0	0	0	0	0	制霉菌素、庆大霉素、复方磺胺甲恶唑	1	1	0	0	0
2	徐琳	1132400	2021-05-08	2021-07-06	59	0	MDS	3	2020-11-23	5	0	39	39	2	2021-05-09	肛周拭子	阴性			8	0	2，3	0	0	CR	1		2	2	0	0	0	0	0	0	制霉菌素、庆大霉素、复方磺胺甲恶唑	1	1	0	0	0	0	0	制霉菌素、庆大霉素、复方磺胺甲恶唑	1	1	0	0	0
2	肖友玉	1145856	2021-03-02	2021-03-26	24	1	ALL	2	2021-03-04	0	0	49	49	2	2021-03-09	粪便	阴性			3	1	3	0	0	NR	0		0	0	0	0	0	0	0	0	0	0	0	0	0	0	0	0	0	0	0	0	0	0
2	吴钟植	1090137	2020-09-07	2020-09-21	14	1	MM	4	2020-01-15	7	0	63	63	1	2020-09-09	肛周拭子	阴性			1	1	2	0	0	CR	1		5	5	0	0	泰能	1	0	0	制霉菌素、庆大霉素、复方磺胺甲恶唑	1	1	0	0	0	0	0	制霉菌素、庆大霉素、复方磺胺甲恶唑	1	1	0	0	0
2	吴志良	1108787	2020-08-03	2020-08-27	24	1	MM	4	2020-03-01	5	0	60	60	1	2020-08-04	肛周拭子	阴性			11	0	1，2，3	0	0	NR	0		3	3	0	0	0	0	0	0	制霉菌素、庆大霉素、复方磺胺甲恶唑	1	1	0	0	0	0	0	制霉菌素、庆大霉素、复方磺胺甲恶唑	1	1	0	0	0
2	吴方馨怡	1089854	2020-04-07	2020-06-05	59	0	AML	1	2020-01-07	3	0	13	13	2	2020-04-13	肛周拭子	阴性			1	1	2	0	0	CR	1		1	1	2020/1/16金黄杆菌属	1	泰能	1	醋酸泼尼松	1	制霉菌素、庆大霉素、复方磺胺甲恶唑	1	1	0	0	0	0	0	制霉菌素、庆大霉素、复方磺胺甲恶唑	1	1	0	0	0
2	吴弟芳	1011402	2019-04-29	2019-05-10	11	1	外套细胞性淋巴瘤	5	2018-07-19	9	0	64	64	2	2019-05-01	肛周拭子	阴性			1	1	2	0	0	CR	1		0	0	0	0	泰能	1	0	0	泰能	0	0	0	0	1	0	0	泰能	0	0	0	0	1
2	王云芳	1040984	2019-04-26	2019-06-11	46	0	AML	1	2019-02-03	3	0	32	32	2	2019-05-07	肛周拭子	阴性			2	1	2，3	0	0	CR	1		2	2	0	0	泰能	1	甲泼尼龙	1	制霉菌素、庆大霉素、复方磺胺甲恶唑	1	1	0	0	0	0	0	制霉菌素、庆大霉素、复方磺胺甲恶唑	1	1	0	0	0
2	王德超	1072099	2021-09-02	2021-10-10	38	0	AML	1	2019-09-05	24	1	50	50	1	2021-09-15	粪便	阴性			18	0	1，2，3	0	0	NR	0		8	8	0	0	0	0	0	0	0	0	0	0	0	0	0	0	0	0	0	0	0	0
2	王斌	1155504	2021-05-06	2021-05-27	21	1	ALL	2	2021-05-10	0	0	14	14	1	2021-05-12	粪便	阴性			2	1	3	0	0	NR	0		0	0	0	0	0	0	0	0	0	0	0	0	0	0	0	0	0	0	0	0	0	0
2	王彬	1050387	2020-09-16	2020-10-09	23	1	套细胞淋巴瘤	5	2019-04-10	17	0	26	26	1	2020-09-17	肛周拭子	阴性			9	0	1，2，3	0	0	NR	0		7+放疗	7	0	0	0	0	0	0	制霉菌素、庆大霉素、复方磺胺甲恶唑	1	1	0	0	0	0	0	制霉菌素、庆大霉素、复方磺胺甲恶唑	1	1	0	0	0
2	王爱玲	1118060	2020-08-17	2020-09-13	27	1	ALL	2	2020-08-20	0	1	54	54	2	2020-08-25	粪便	阴性			3	1	3	0	0	NR	0		0	0	0	0	0	0	0	0	0	0	0	0	0	0	0	0	0	0	0	0	0	0
2	汪裕平	1131022	2020-12-09	2021-01-05	27	1	AML	1	2020-10-20	2	0	60	60	1	2020-12-20	肛周拭子	阴性			2	1	2，3	0	0	NR	0		1	1	0	0	0	0	0	0	制霉菌素	0	0	0	0	0	0	0	制霉菌素	0	0	0	0	0
2	唐妙彩	1175520	2021-09-10	2021-11-09	60	0	MDS	3	2021-07-10	2	0	54	54	2	2021-09-30	肛周拭子	阴性			1	1	2	0	0	NR	0		1	1	0	0	泰能	1	0	0	泰能、稳可信、制霉菌素、庆大霉素、复方磺胺甲恶唑	1	1	0	0	1	0	1	泰能、稳可信、制霉菌素、庆大霉素、复方磺胺甲恶唑	1	1	0	0	1
2	汤忠凤	1071622	2019-08-28	2019-09-28	31	0	AML	1	2019-08-29	0	1	33	33	2	2019-09-12	粪便	阴性			1	1	3	0	0	NR	0		0	0	0	0	泰能	1	甲泼尼龙	1	泰能	0	0	0	0	1	0	0	泰能	0	0	0	0	1
2	帅依进	1105175	2020-05-23	2020-06-28	36	0	ALL	2	2020-02-23	3	1	51	51	1	2020-05-24	粪便	阴性			14	0	1，2，3	0	0	CR	1		2	2	0	0	0	0	0	0	制霉菌素、庆大霉素、复方磺胺甲恶唑	1	1	0	0	0	0	0	制霉菌素、庆大霉素、复方磺胺甲恶唑	1	1	0	0	0
2	阮妙容	1033494	2019-06-20	2019-07-01	11	1	弥漫大B细胞淋巴瘤	5	2018-12-15	6	0	78	78	2	2019-06-24	粪便	阴性			3	1	2，3	0	0	NR	0		5	5	0	0	0	0	醋酸泼尼松、地塞米松	1	特治星	0	0	0	0	1	0	0	特治星	0	0	0	0	1
2	潘家亮	975289	2019-04-24	2019-05-22	28	0	AML	1	2017-11-10	17	0	49	49	1	2019-04-24	肛周拭子	阴性			14	0	1，2，3	0	0	NR	0		9	9	0	0	泰能	1	0	0	0	0	0	0	0	0	0	0	0	0	0	0	0	0
2	缪琴	986818	2019-05-31	2019-07-05	35	0	ALL	2	2018-01-25	16	1	43	43	2	2019-06-05	咽拭子	阴性			3	1	1,3	0	0	NR	0		8	8	0	0	0	0	0	0	舒普深	0	0	0	0	1	0	0	舒普深	0	0	0	0	1
2	明邦境	1035448	2020-07-27	2020-08-28	32	0	MDS	3	2018-12-24	19	0	62	62	1	2020-08-14	粪便	阴性			1	1	3	0	0	CR	1		2	2	0	0	泰能	1	0	0	泰能、利奈唑胺、制霉菌素、左氧氟沙星	1	1	0	1	1	0	0	泰能、利奈唑胺、制霉菌素、左氧氟沙星	1	1	0	1	1
2	毛仁辉	1143237	2021-08-27	2021-09-05	9	1	MDS	3	2021-02-19	6	0	66	66	1	2021-08-31	粪便	阴性			1	1	3	0	0	NR	0		4	4	0	0	厄他培南、泰能	1	0	0	泰能、稳可信	1	0	0	0	1	0	1	泰能、稳可信	1	0	0	0	1
2	马爱琴	1052690	2019-04-22	2019-05-26	34	0	AML	1	2019-04-26	0	0	42	42	2	2019-04-24	肛周拭子	阴性			3	1	1,2,3	0	0	NR	0	M3	0	0	0	0	0	0	地塞米松	1	头孢他啶、舒普深、莫西沙星	1	1	0	1	1	0	0	头孢他啶、舒普深、莫西沙星	1	1	0	1	1
2	罗增芳	1114382	2020-07-30	2020-08-24	25	1	AML	1	2020-07-30	0	0	58	58	2	2020-08-05	肛周拭子	阴性			1	1	2	0	0	NR	0		0	0	0	0	0	0	0	0	0	0	0	0	0	0	0	0	0	0	0	0	0	0
2	罗建锋	1053944	2020-05-20	2020-06-23	34	0	AML	1	2019-05-10	12	0	10	10	1	2020-05-21	肛周拭子	阴性			1	1	2	0	0	NR	0		4	4	0	0	0	0	0	0	制霉菌素、庆大霉素、复方磺胺甲恶唑	1	1	0	0	0	0	0	制霉菌素、庆大霉素、复方磺胺甲恶唑	1	1	0	0	0
2	林燕治	1185034	2021-12-01	2021-12-22	21	1	AML	1	2021-08-13	3	0	41	41	2	2021-12-02	肛周拭子	阴性			4	0	2	0	0	CR	1		3	3	0	0	泰能、厄他培南	1	0	0	制霉菌素、庆大霉素、复方磺胺甲恶唑	1	1	0	0	0	0	0	制霉菌素、庆大霉素、复方磺胺甲恶唑	1	1	0	0	0
2	林秀英	1042504	2019-05-11	2019-05-17	6	1	AML	1	2019-02-25	2	1	67	67	2	2019-05-14	粪便	阴性			1	1	3	0	0	NR	0		2	2	0	0	泰能	1	0	0	舒普深	0	0	0	0	1	0	0	舒普深	0	0	0	0	1
2	林秀清	1145557	2021-11-28	2022-01-27	60	0	间变大细胞淋巴瘤	5	2021-03-03	8	0	79	79	2	2021-11-29	粪便	阴性			12	0	1,2,3	0	0	NR	0		4	4	0	0	0	0	0	0	制霉菌素、庆大霉素、复方磺胺甲恶唑	1	1	0	0	0	0	0	制霉菌素、庆大霉素、复方磺胺甲恶唑	1	1	0	0	0
2	林星	1115671	2021-05-16	2021-05-25	9	1	弥漫大B细胞淋巴瘤	5	2020-08-06	9	0	24	24	1	2021-05-17	肛周拭子	阴性			1	1	2	0	0	CR	1		7	7	0	0	泰能	1	0	0	泰能、稳可信	1	0	0	0	1	0	1	泰能、稳可信	1	0	0	0	1
2	林同金	1128029	2021-05-08	2021-06-04	27	1	MM	4	2020-10-21	6	1	62	62	1	2021-05-09	肛周拭子	阴性			6	0	2,3	0	0	NR	0		3	3	0	0	0	0	0	0	制霉菌素、庆大霉素、	1	1	0	0	0	0	0	制霉菌素、庆大霉素、	1	1	0	0	0
2	林锦童	1057529	2019-05-26	2019-06-13	18	1	肥大细胞白白血病	8	2019-05-31	0	0	73	73	1	2019-06-03	咽拭子	阴性			1	1	1	0	0	NR	0		0	0	0	0	泰能	1	甲泼尼龙	1	泰能、万古霉素	1	0	0	0	1	0	1	泰能、万古霉素	1	0	0	0	1
2	林金文	1051743	2019-04-16	2019-05-15	29	0	AML	1	2019-04-18	0	0	62	62	1	2019-04-25	肛周拭子	阴性			6	0	1,2	0	0	NR	0		0	0	0	0	泰能	1	0	0	舒普深、泰能	1	0	0	0	1	0	0	舒普深、泰能	1	0	0	0	1
2	林剑峰	1125413	2021-02-07	2021-02-23	16	1	AML	1	2020-10-12	3	0	30	30	1	2021-02-08	粪便	阴性			6	0	1,2,3	0	0	NR	0		2	2	0	0	泰能	1	0	0	制霉菌素、庆大霉素、复方磺胺甲恶唑、左氧氟沙星	1	1	0	1	0	0	0	制霉菌素、庆大霉素、复方磺胺甲恶唑、左氧氟沙星	1	1	0	1	0
2	林登辉	1064589	2019-09-06	2019-09-16	10	1	AML	1	2019-11-19	0	0	23	23	1	2019-09-07	咽拭子	阴性			1	1	1	0	0	NR	0		3	3	0	0	泰能	1	0	0	泰能	0	0	0	0	1	0	0	0	0	0	0	0	0
2	林彩云	1098040	2020-05-09	2020-05-13	4	1	ALL	2	2020-04-03	1	0	37	37	2	2020-05-12	粪便	阴性			1	1	3	0	0	CR	1		1	1	0	0	泰能	1	0	0	0	0	0	0	0	0	0	0	泰能	0	0	0	0	1
2	林爱仙	1160582	2021-11-25	2021-12-15	20	1	AML	1	2021-06-08	5	0	41	41	2	2021-11-26	肛周拭子	阴性			3	1	2	0	0	CR	1		3	3	0	0	泰能	1	0	0	制霉菌素、庆大霉素、复方磺胺甲恶唑	1	1	0	0	0	0	0	0	0	0	0	0	0
2	廖发家	1142947	2021-04-05	2021-04-14	9	1	AML	1	2021-02-08	1	0	41	41	1	2021-04-07	粪便	阴性			1	1	3	0	0	NR	0		3	3	0	0	泰能	1	0	0	泰能	0	0	0	0	1	0	0	泰能	0	0	0	0	1
2	李宗文	1066253	2019-07-23	2019-08-21	29	0	AML	1	2019-07-26	0	0	52	52	1	2019-08-06	咽拭子	阴性			1	1	1	0	0	NR	0		0	0	0	0	0	0	0	0	舒普深	0	0	0	0	1	0	0	0	0	0	0	0	0
2	李贵英	1055522	2019-05-13	2019-06-05	23	1	AML	1	2019-05-07	0	1	71	71	2	2019-05-21	肛周拭子	阴性			1	1	2	0	0	NR	0		0	0	0	0	0	0	0	0	舒普深、万古霉素	1	0	0	0	1	0	1	舒普深、万古霉素	1	0	0	0	1
2	江枝宁	1079523	2021-02-02	2021-03-08	34	0	AML	1	2019-11-01	15	1	57	57	1	2021-02-18	粪便	阴性			5	0	3	0	0	NR	0		7	7	0	0	0	0	0	0	舒普深	0	0	0	0	1	0	0	舒普深	0	0	0	0	1
2	江仁友	1091397	2020-08-19	2020-09-08	20	1	MM	4	2020-01-03	7	0	58	58	1	2020-08-20	肛周拭子	阴性			3	1	2	0	0	CR	1		4	4	0	0	0	0	0	0	制霉菌素、庆大霉素、复方磺胺甲恶唑	1	1	0	0	0	0	0	泰能、制霉菌素、庆大霉素、复方磺胺甲恶唑	1	1	0	0	1
2	黄元林	1066282	2020-07-14	2020-08-20	37	0	POEMS综合征(单克隆浆细胞疾病)	8	2018-07-14	24	0	60	60	1	2020-07-15	肛周拭子	阴性			17	0	1，2，3	0	0	NR	0		3	3	0	0	0	0	0	0	制霉菌素、庆大霉素、复方磺胺甲恶唑	1	1	0	0	0	0	0	制霉菌素、庆大霉素、复方磺胺甲恶唑	1	1	0	0	0
2	黄日昀	1178274	2021-10-10	2021-11-07	28	0	AML	1	2021-01-15	8	0	18	18	2	2021-10-11	粪便	阴性			1	1	3	0	0	NR	0		0	0	0	0	0	0	0	0	0	0	0	0	0	0	0	0	0	0	0	0	0	0
2	洪跃江	1119240	2020-08-25	2020-09-19	25	1	ALL	2	2020-08-27	0	1	43	43	1	2020-08-31	粪便	阴性			4	0	3	0	0	NR	0		0	0	0	0	0	0	0	0	舒普深	0	0	0	0	1	0	0	舒普深	0	0	0	0	1
2	邱水治	1120978	2020-09-06	2020-09-30	24	1	AML	1	2020-09-09	0	1	74	74	2	2019-09-10	粪便	阴性			3	1	3	0	0	NR	0		0	0	0	0	0	0	0	0	舒普深、左氧氟沙星	1	0	0	1	1	0	0	舒普深、左氧氟沙星	1	0	0	1	1
2	郭子兰	1102404	2020-11-07	2020-11-09	2	1	周围T细胞淋巴瘤	5	2020-04-26	6	0	32	32	2	2020-11-08	粪便	阴性			3	1	1，2，3	0	0	NR	0		7	7	0	0	0	0	强的松	1	制霉菌素、庆大霉素、	1	0	0	0	0	0	0	制霉菌素、庆大霉素、	1	0	0	0	0
2	池承骏	943323	2019-05-22	2019-06-14	23	1	范可尼贫血	8	2018-02-08	16	0	7	7	1	2019-06-09	粪便	阴性			1	1	3	0	0	NR	0		0	0	0	0	泰能	1	甲泼尼龙、地塞米松	1	泰能、制霉菌素、庆大霉素、复方磺胺甲恶唑	1	1	0	0	1	0	0	泰能、制霉菌素、庆大霉素、复方磺胺甲恶唑	1	1	0	0	1
2	陈志能	1024952	2019-04-08	2019-06-07	60	0	ALL	2	2018-10-03	6	0	18	18	1	2019-04-20	肛周拭子	阴性			1	1	2	0	0	CR	1		5	5	0	0	0	0	0	0	制霉菌素、庆大霉素、复方磺胺甲恶唑	1	1	0	0	0	0	0	制霉菌素、庆大霉素、复方磺胺甲恶唑	1	1	0	0	0
2	陈月象	1032858	2019-05-29	2019-06-20	22	1	AML	1	2018-12-21	5	0	49	49	2	2019-06-13	肛周拭子	阴性			1	1	2	0	0	NR	0	2019/4/19 MDS转白	2	2	0	0	泰能	1	0	0	制霉菌素、泰能、舒普深	1	1	0	0	1	0	0	制霉菌素、泰能、舒普深	1	1	0	0	1
2	陈亚环	1116653	2020-11-19	2021-01-07	49	0	AML	1	2020-08-08	3	0	51	51	2	2020-12-04	肛周拭子	阴性			1	1	2	0	0	NR	0		0	0	0	0	厄他培南	1	0	0	制霉菌素、舒普深、厄他培南	1	1	1	0	1	0	0	制霉菌素、舒普深、厄他培南	1	1	1	0	1
2	陈瑞钟	1165663	2021-07-11	2021-07-19	8	1	ALL	2	2021-07-15	0	0	76	76	1	2021-07-19	粪便	阴性			1	1	3	0	0	NR	0		0	0	0	0	0	0	醋酸泼尼松	1	舒普深	0	0	0	0	1	0	0	舒普深	0	0	0	0	1
2	陈荣良	1077639	2021-05-11	2021-05-28	17	1	MM	4	2019-10-12	19	0	55	55	1	2021-05-12	肛周拭子	阴性			3	1	2	0	0	CR	1		11	11	0	0	0	0	0	0	制霉菌素、庆大霉素	1	0	0	0	0	0	0	制霉菌素、庆大霉素、	1	0	0	0	0
2	陈倩	1087136	2020-07-29	2020-08-21	23	1	AML	1	2019-12-20	7	0	34	34	2	2020-07-30	肛周拭子	阴性			2	1	2	0	0	CR	1		5	5	0	0	0	0	0	0	制霉菌素、庆大霉素、复方磺胺甲恶唑	1	1	0	0	0	0	0	制霉菌素、庆大霉素、复方磺胺甲恶唑	1	1	0	0	0
2	陈萍萍	1061984	2019-06-26	2019-08-20	55	0	AML	1	2018-12-11	6	0	32	32	2	2019-07-10	粪便	阴性			3	1	2，3	0	0	CR	1		5	5	0	0	0	0	0	0	制霉菌素、庆大霉素、复方磺胺甲恶唑	1	1	0	0	0	0	0	制霉菌素、庆大霉素、复方磺胺甲恶唑	1	1	0	0	0
2	陈丽娟	1057354	2019-05-24	2019-07-12	49	0	MM	4	2019-05-28	0	0	66	66	2	2019-06-05	粪便	阴性			2	1	3	0	0	NR	0		0	0	0	0	0	0	0	0	0	0	0	0	0	0	0	0	0	0	0	0	0	0
2	陈锦源	1065789	2019-07-20	2019-08-13	24	1	AML	1	2019-07-25	0	0	15	15	1	2019-08-02	粪便	阴性			3	1	1，3	0	0	NR	0		0	0	0	0	泰能	1	0	0	舒普深、阿奇霉素、泰能	1	1	0	0	1	0	0	舒普深、阿奇霉素、泰能	1	1	0	0	1
2	陈金武	1053581	2019-04-28	2019-05-23	25	1	淋巴浆细胞淋巴瘤	5	2019-05-20	0	0	76	76	1	2019-05-08	肛周拭子	阴性			3	1	1，2	0	0	NR	0		0	0	0	0	泰能	1	甲泼尼龙	1	舒普深、泰能、利奈唑胺	1	1	0	0	1	0	0	舒普深、泰能、利奈唑胺	1	1	0	0	1
2	陈辉平	1171630	2021-08-16	2021-09-24	39	0	ALL	2	2021-08-17	0	0	31	31	1	2021-08-24	粪便	阴性			4	0	3	0	0	NR	0		0	0	0	0	泰能	1	地塞米松、醋酸泼尼松	1	泰能	0	0	0	0	1	0	0	泰能	0	0	0	0	1
2	陈凤华	1094314	2020-08-22	2020-09-12	21	1	AML	1	2020-03-02	5	0	48	48	2	2020-08-23	粪便	阴性			9	0	1，2，3	0	0	NR	0		5	5	0	0	0	0	地塞米松	1	制霉菌素、庆大霉素、	1	1	0	0	0	0	0	制霉菌素、庆大霉素、	1	1	0	0	0
2	陈宝强	1035840	2019-04-23	2019-07-01	69	0	AML	1	2019-02-02	2	0	34	34	1	2019-04-27	肛周拭子	阴性			1	1	2	0	0	NR	0		2	2	0	0	泰能	1	强的松、地塞米松	1	制霉菌素、庆大霉素、复方磺胺甲恶唑	1	1	0	0	0	0	0	制霉菌素、庆大霉素、复方磺胺甲恶唑	1	1	0	0	0
2	曹欣浥	1026947	2019-03-19	2019-05-15	57	0	AML	1	2018-10-25	4	0	13	13	2	2019-03-24	肛周拭子	阴性			1	1	2	0	0	CR	1		2	2	0	0	美罗培南	1	0	0	阿奇霉素、复方磺胺甲恶唑	1	1	0	0	0	0	0	阿奇霉素、复方磺胺甲恶唑	1	1	0	0	0
2	蔡伟涵	1078479	2019-10-17	2019-11-06	20	1	AML	1	2019-10-18	0	0	14	14	1	2019-10-24	咽拭子	阴性			3	1	1，3	0	0	NR	0		0	0	0	0	比阿培南	1	0	0	头孢曲松、万古霉素、比阿培南、舒普深	1	1	1	0	1	0	1	头孢曲松、万古霉素、比阿培南、舒普深	1	1	1	0	1
2	魏诗贞（编号1239）	1111748	2020-10-17	2020-12-07	51	0	ALL	2	2020-06-29	3	1	55	55	2	2020-10-18	肛周拭子	阴性			9	0	2	0	0	NR	0		1	1	0	0	泰能	1	0	0	庆大霉素、复方磺胺甲恶唑	1	1	0	0	0	0	0	庆大霉素、复方磺胺甲恶唑	1	1	0	0	0
3	陈秋水	715457	2021-11-22	2021-11-30	8	1	急性髓系白血病	1	2021-03-06	8	0	68	68	1	/	0	0	0	0	0	1	0	0	0	CR	1		5	5	0	0	1	1	0	0	0	0	0	0	0	0	0	0	美罗培南、左氧氟沙星片	1	0	1	1	0
3	曾一津	1182982	2021-11-08	2021-11-21	13	1	NK/T细胞淋巴瘤	5	2021-10-18	0	0	28	28	2	/	0	0	0	0	0	1	0	0	0	NR	0		1	1	0	0	0	0	0	0	舒普深、稳可信	1	0	0	0	1	0	1	舒普深、稳可信	1	0	0	0	1
3	胡小清	1150849	2021-10-26	2021-11-05	10	1	急性髓系白血病	1	2021-04-01	6	0	49	49	2	/	0	0	0	0	0	1	0	0	0	CR	1		6	6	0	0	0	0	0	0	0	0	0	0	0	0	0	0	0	0	0	0	0	0
3	颜福明	1163218	2021-10-03	2021-10-11	8	1	急性髓系白血病	1	2021-06-30	3	0	38	38	1	/	0	0	0	0	0	1	0	0	0	NR	0		2	2	0	0	1	1	0	0	0	0	0	0	0	0	0	0	0	0	0	0	0	0
3	董秀峰	1177373	2021-09-28	2021-10-16	18	1	再生障碍性贫血	7	2021-09-15	0	0	42	42	1	/	0	0	0	0	0	1	0	0	0	/	3		0	0	0	0	0	0	0	0	0	0	0	0	0	0	0	0	0	0	0	0	0	0
3	黄师才	1152817	2021-09-18	2021-09-26	8	1	骨髓增生异常综合征	3	2021-04-19	4	0	52	52	1	/	0	0	0	0	0	1	0	0	0	NR	0	地中海贫血	3	3	0	0	0	0	0	0	0	0	0	0	0	0	0	0	0	0	0	0	0	0
3	林欣	1166501	2021-09-03	2021-09-09	6	1	急性髓系白血病	1	2021-07-24	1	0	8	8	2	/	0	0	0	0	0	1	0	0	0	CR	1		1	1	0	0	1	1	1	1	美罗培南、阿米卡星、	1	0	1	0	0	1	0	利奈唑胺、泰能、可乐必妥、美罗培南、替加环素	1	1	1	1	1
3	方粉明	1165906	2021-08-18	2021-08-24	6	1	骨髓增生异常综合征	3	2021-07-06	1	1	64	64	1	/	0	0	0	0	0	1	0	0	0	NR	0		1	1	0	0	0	0	0	0	0	0	0	0	0	0	0	0	0	0	0	0	0	0
3	卓其进	1161363	2021-06-13	2021-07-12	29	0	急性髓系白血病	1	2021-02-22	3	0	49	49	1	/	0	0	0	0	0	1	0	0	0	NR	0		0	0	0	0	0	0	0	0	0	0	0	0	0	0	0	0	0	0	0	0	0	0
3	黄冬英	1119633	2021-05-31	2021-06-05	5	1	急性髓系白血病	1	2021-08-17	2	0	61	61	2	/	0	0	0	0	0	1	0	0	0	CR	1		4	4	0	0	0	0	0	0	0	0	0	0	0	0	0	0	舒普深、可乐必妥	1	0	0	1	1
3	叶俊祺	1141390	2021-05-12	2021-05-17	5	1	急性淋巴细胞白血病	2	2021-01-25	3	0	9	9	1	/	0	0	0	0	0	1	0	0	0	CR	1		4	4	0	0	0	0	0	0	0	0	0	0	0	0	0	0	0	0	0	0	0	0
3	薛天云	1137476	2021-05-08	2021-05-14	6	1	多发性骨髓瘤	4	2020-12-28	4	0	83	83	1	/	0	0	0	0	0	1	0	0	0	sCR	1		5	5	0	0	0	0	0	0	0	0	0	0	0	0	0	0	0	0	0	0	0	0
3	胡超英	1133108	2021-05-10	2021-05-15	5	1	急性髓系白血病	1	2020-12-03	5	0	36	36	2	/	0	0	0	0	0	1	0	0	0	CR	1		4	4	0	0	0	0	0	0	0	0	0	0	0	0	0	0	0	0	0	0	0	0
3	黄光炎	1133023	2021-05-06	2021-05-11	5	1	边缘区非霍奇金B细胞淋巴瘤	5	2021-01-06	4	0	68	68	1	/	0	0	0	0	0	1	0	0	0	NR	0		2	2	0	0	0	0	1	1	0	0	0	0	0	0	0	0	可乐必妥	0	0	0	1	0
3	郑文财	1128026	2021-04-30	2021-05-08	8	1	骨髓增生异常综合征	3	2020-10-16	6	0	58	58	1	/	0	0	0	0	0	1	0	0	0	NR	0		5	5	0	0	0	0	0	0	0	0	0	0	0	0	0	0	头孢地尼胶囊	0	0	0	0	0
3	陈浩聪	1148508	2021-04-28	2021-05-07	9	1	急性髓系白血病	1	2021-03-22	1	0	15	15	1	/	0	0	0	0	0	1	0	0	0	Cri	1		1	1	0	0	0	0	0	0	0	0	0	0	0	0	0	0	舒普深	0	0	0	0	1
3	潘建生	1029408	2021-04-13	2021-04-17	4	1	多发性骨髓瘤	4	2014-08-20	79	1	54	54	1	/	0	0	0	0	0	1	0	0	0	PD	0		41	41	0	0	0	0	0	0	舒普深、利奈唑胺	1	0	0	0	1	0	0	舒普深	0	0	0	0	1
3	陈烨玲	1127080	2021-03-28	2021-03-31	3	1	急性淋巴细胞白血病	2	2020-10-21	5	0	10	10	2	/	0	0	0	0	0	1	0	0	0	CR	1		6	6	0	0	0	0	0	0	0	0	0	0	0	0	0	0	0	0	0	0	0	0
3	林栋	1146722	2021-03-08	2021-04-10	33	0	急性髓系白血病	1	2021-03-02	0	0	33	33	1	/	0	0	0	0	0	1	0	0	0	NR	0		0	0	0	0	0	0	0	0	0	0	0	0	0	0	0	0	0	0	0	0	0	0
3	欧阳文轩	1128937	2021-02-26	2021-03-03	5	1	急性髓系白血病	1	2020-11-05	3	0	2	2	1	/	0	0	0	0	0	1	0	0	0	CR	1		3	3	0	0	1	1	0	0	美罗培南、替考拉宁	1	0	1	0	0	0	0	美罗培南、替考拉宁	1	0	1	0	0
3	赵营	1142909	2021-02-05	2021-03-01	24	1	急性髓系白血病	1	2021-02-03	0	0	38	38	1	/	0	0	0	0	0	1	0	0	0	NR	0		0	0	0	0	0	0	0	0	0	0	0	0	0	0	0	0	0	0	0	0	0	0
3	龚维忠	1075871	2020-12-10	2020-12-16	6	1	急性髓系白血病	1	2019-10-01	14	0	60	60	1	/	0	0	0	0	0	1	0	0	0	CR2	1		8	8	0	0	0	0	0	0	0	0	0	0	0	0	0	0	0	0	0	0	0	0
3	邹珍玉	1114805	2020-11-30	2020-12-11	11	1	急性髓系白血病	1	2020-07-01	4	0	71	71	2	/	0	0	0	0	0	1	0	0	0	CR	1	既往3月用舒普深、万古霉素、伏立康唑	3	3	0	0	0	0	0	0	0	0	0	0	0	0	0	0	0	0	0	0	0	0
3	林秀英	1128781	2020-10-30	2020-11-11	12	1	弥漫大B细胞淋巴瘤	5	2020-11-05	0	0	51	51	2	/	0	0	0	0	0	1	0	0	0	NR	0		0	0	0	0	0	0	0	0	0	0	0	0	0	0	0	0	0	0	0	0	0	0
3	田金根	1122456	2020-09-15	2020-10-16	31	0	弥漫大B细胞淋巴瘤	5	2020-02-20	6	0	48	48	1	/	0	0	0	0	0	1	0	0	0	NR	0		6	6	0	0	0	0	1	1	0	0	0	0	0	0	0	0	0	0	0	0	0	0
3	赖文霞	1110806	2020-09-13	2020-09-19	6	1	急性髓系白血病	1	2020-07-13	2	0	48	48	2	/	0	0	0	0	0	1	0	0	0	CR	1		2	2	0	0	1	1	0	0	0	0	0	0	0	0	0	0	0	0	0	0	0	0
3	许克芳	972933	2020-08-28	2020-09-14	17	1	多发性骨髓瘤	4	2017-10-24	34	0	67	67	1	/	0	0	0	0	0	1	0	0	0	NR	0		12	12	0	0	1	1	1	1	0	0	0	0	0	0	0	0	0	0	0	0	0	0
3	李煜城	1099762	2020-08-23	2020-08-27	4	1	急性淋巴细胞白血病	2	2020-04-13	4	0	10	10	1	/	0	0	0	0	0	1	0	0	0	CR	1		5	5	0	0	1	1	1	1	0	0	0	0	0	0	0	0	0	0	0	0	0	0
3	祝云青	1108025	2020-08-20	2020-08-24	4	1	急性髓系白血病	1	2020-06-10	2	0	42	42	2	/	0	0	0	0	0	1	0	0	0	CR	1		2	2	0	0	0	0	0	0	0	0	0	0	0	0	0	0	0	0	0	0	0	0
3	陈彦茂	1076990	2020-08-06	2020-08-27	21	1	多发性骨髓瘤	4	2017-09-01	35	0	70	70	1	/	0	0	0	0	0	1	0	0	0	VGPR	0		13	13	0	0	0	0	1	1	0	0	0	0	0	0	0	0	0	0	0	0	0	0
3	陈吓姑仔	1104941	2020-07-24	2020-08-28	35	0	骨髓增生异常综合征	3	2020-05-20	2	0	74	74	2	/	0	0	0	0	0	1	0	0	0	NR	0		0	0	0	0	0	0	1	1	0	0	0	0	0	0	0	0	0	0	0	0	0	0
3	陈群英	1101399	2020-07-21	2020-07-24	3	1	急性早幼粒细胞白血病	1	2020-04-05	3	0	51	51	2	/	0	0	0	0	0	1	0	0	0	CR	1		2	2	0	0	0	0	0	0	0	0	0	0	0	0	0	0	0	0	0	0	0	0
3	李益连	853223	2020-07-13	2020-07-22	9	1	多发性骨髓瘤	4	2017-01-29	41	1	67	67	1	/	0	0	0	0	0	1	0	0	0	NR	0		16	16	0	0	0	0	1	1	0	0	0	0	0	0	0	0	可乐必妥、舒普深	1	0	0	1	1
3	陈烯	1112699	2020-07-10	2020-07-30	20	1	急性早幼粒细胞白血病	1	2020-07-08	0	0	4	4	2	/	0	0	0	0	0	1	0	0	0	NR	0		0	0	0	0	0	0	0	0	舒普深	0	0	0	0	1	0	0	舒普深	0	0	0	0	1
3	陈向阳	1085569	2020-06-01	2020-06-06 10:52:00	5	1	急性髓系白血病	1	2019-12-05	5	1	31	31	1	/	0	0	0	0	0	1	0	0	0	CR	1		4	4	0	0	0	0	0	0	0	0	0	0	0	0	0	0	0	0	0	0	0	0
3	林耀森	997542	2020-05-30	2020-06-05 10:24:00	6	1	急性淋巴细胞白血病	2	2018-04-08	25	0	35	35	1	/	0	0	0	0	0	1	0	0	0	CR	1		11	11	0	0	0	0	地塞米松	1	0	0	0	0	0	0	0	0	0	0	0	0	0	0
3	黄木琴	903226	2020-05-23	2020-05-27 10:51:00	4	1	急性早幼粒细胞白血病	1	2016-07-01	46	0	53	53	2	/	0	0	0	0	0	1	0	0	0	CR	1		5	5	0	0	0	0	0	0	0	0	0	0	0	0	0	0	0	0	0	0	0	0
3	林锦秀	1094259	2020-04-14	2020-04-17 10:55:00	3	1	急性早幼粒细胞白血病	1	2020-03-02	1	0	21	21	2	/	0	0	0	0	0	1	0	0	0	CR	1		1	1	0	0	泰能	1	地塞米松	1	0	0	0	0	0	0	0	0	0	0	0	0	0	0
3	谢兴灵	1076388	2019-10-02	2019-10-30 09:43:00	28	0	急性髓系白血病	1	2019-10-09	0	0	53	53	1	/	0	0	0	0	0	1	0	0	0	NR	0		0	0	0	0	0	0	0	0	头孢他啶、舒普深、替考拉宁	1	1	0	0	1	0	0	0	0	0	0	0	0
3	戴伊乐	1075863	2019-10-14	2019-11-01 12:28:00	18	1	B淋巴母细胞性白血病/淋巴瘤	5	2019-09-20	0	0	4	4	2	/	0	0	0	0	0	1	0	0	0	CR	1		0	0	0	0	0	0	0	0	0	0	0	0	0	0	0	0	0	0	0	0	0	0
3	杨芳	1024889	2019-09-09	2019-11-08 11:50:00	60	0	急性髓系白血病	1	2018-10-15	10	1	46	46	2	/	0	0	0	0	0	1	0	0	0	NR	0		7	7	0	0	0	0	0	0	制霉菌素、庆大霉素、复方磺胺甲噁唑	1	1	0	0	0	0	0	制霉菌素、庆大霉素、复方磺胺甲噁唑	1	1	0	0	0
3	张其雪	1023744	2019-08-25	2019-09-09 11:24:00	15	1	急性髓系白血病	1	2019-09-30	1	1	62	62	1	/	0	0	0	0	0	1	0	0	0	NR	0		6	6	0	0	泰能	1	0	0	0	0	0	0	0	0	0	0	0	0	0	0	0	0
3	陈英泉	1063689	2019-08-02	2019-09-02 11:50:00	31	0	急性髓系白血病	1	2019-08-12	0	1	73	73	1	/	0	0	0	0	0	1	0	0	0	NR	0		1	1	0	0	0	0	0	0	0	0	0	0	0	0	0	0	舒普深、莫西沙星、替加环素、特治星	1	1	0	1	1
3	陈贤明	1020743	2019-07-30	2019-08-01 11:56:00	2	1	弥漫大B细胞淋巴瘤	5	2019-06-30	1	0	58	58	1	/	0	0	0	0	0	1	0	0	0	CR	1		8	8	0	0	0	0	0	0	0	0	0	0	0	0	0	0	0	0	0	0	0	0
3	唐宝珠	1056287	2019-07-02	2019-07-16 11:09:00	14	1	急性髓系白血病	1	2019-05-23	1	0	52	52	2	/	0	0	0	0	0	1	0	0	0	CR	1		1	1	0	0	美罗培南	1	0	0	0	0	0	0	0	0	0	0	0	0	0	0	0	0
3	陈恭照	1062943	2019-07-02	2019-08-06 11:43:00	35	0	急性髓系白血病	1	2019-07-10	0	0	41	41	1	/	0	0	0	0	0	1	0	0	0	NR	0		0	0	0	0	0	0	0	0	美洛西林舒巴坦	1	0	0	0	1	0	0	美洛西林舒巴坦	0	0	0	0	0
3	游国梓	1060830	2019-06-18	2019-07-24 12:11:00	36	0	急性早幼粒细胞白血病	1	2019-06-21	0	0	66	66	1	/	0	0	0	0	0	1	0	0	0	NR	0		0	0	0	0	0	0	0	0	头孢噻肟	0	0	0	0	0	0	0	头孢噻肟	0	0	0	0	0
3	程丁发	1059562	2019-06-10	2019-06-25 10:24:00	15	1	骨髓增生异常综合征	3	2019-06-24	0	0	67	67	1	/	0	0	0	0	0	1	0	0	0	NR	0		0	0	0	0	0	0	0	0	0	0	0	0	0	0	0	0	0	0	0	0	0	0
3	施灵燕	1039295	2019-06-03	2019-06-24 15:19:00	21	1	非霍奇金B细胞淋巴瘤	5	2019-01-30	4	0	35	35	2	/	0	0	0	0	0	1	0	0	0	NR	0		3	3	0	0	泰能	1	地塞米松	1	泰能	0	0	0	0	1	0	0	美洛西林舒巴坦	0	0	0	0	0
3	刘钎钰	1047135	2019-05-22	2019-05-28 10:23:00	6	1	粒细胞肉瘤	8	2019-03-28	1	0	12	12	2	/	0	0	0	0	0	1	0	0	0	NR	0		1	1	0	0	泰能	1	0	0	0	0	0	0	0	0	0	0	泰能	0	0	0	0	1
3	陈书娴	1056187	2019-05-17	2019-07-01 14:35:00	45	0	急性淋巴细胞白血病	2	2019-05-01	0	0	1	1	2	/	0	0	0	0	0	1	0	0	0	NR	0		0	0	0	0	0	0	0	0	头孢噻肟	0	0	0	0	0	0	0	头孢噻肟、阿奇霉素	1	0	0	0	0
3	陈丽姜	970301	2019-05-16	2019-05-24 11:08:00	8	1	浆细胞白血病	8	2017-10-13	19	0	55	55	2	/	0	0	0	0	0	1	0	0	0	NR	0		15	15	0	0	0	0	0	0	0	0	0	0	0	0	0	0	0	0	0	0	0	0
3	赖文珍	950176	2019-04-22	2019-05-06	14	1	急性髓系白血病	1	2017-12-22	16	0	32	32	2	/	0	0	0	0	0	1	0	0	0	CR	1		6	6	0	0	0	0	甲泼尼龙	1	头孢地尼、复方磺胺甲恶唑	1	1	0	0	0	0	0	头孢地尼、复方磺胺甲恶唑	1	0	0	0	0
3	陈兰琴	1037119	2019-04-15	2019-04-20 10:50:00	5	1	急性髓系白血病	1	2019-01-08	3	0	32	32	2	/	0	0	0	0	0	1	0	0	0	CR	1		2	2	0	0	泰能	1	0	0	0	0	0	0	0	0	0	0	0	0	0	0	0	0
3	林莺莺	1042745	2019-04-10	2019-04-17 12:34:00	7	1	急性髓系白血病	1	2019-02-22	1	0	69	69	2	/	0	0	0	0	0	1	0	0	0	NR	0	2019/2/27 MDS转白	3	3	0	0	0	0	0	0	制霉素	0	0	0	0	0	0	0	、制霉素头孢地尼、舒普深	1	0	0	0	1
3	柯春俤	1046991	2019-04-08	2019-04-13	5	1	急性髓系白血病	1	2019-04-15	0	0	61	61	1	/	0	0	0	0	0	1	0	0	0	NR	0		0	0	0	0	0	0	0	0	0	0	0	0	0	0	0	0	0	0	0	0	0	0
3	蓝良裕	954111	2019-04-02	2019-04-09	7	1	T淋巴母细胞白血病/淋巴瘤	5	2017-06-21	21	0	45	45	1	/	0	0	0	0	0	1	0	0	0	NR	0		5	5	0	0	泰能	1	甲泼尼龙	1	0	0	0	0	0	0	0	0	泰能、稳可信	1	0	0	0	1
3	陈亚花	1032547	2019-03-31	2019-04-08	8	1	急性早幼粒细胞白血病	1	2018-12-05	3	0	39	39	2	/	0	0	0	0	0	1	0	0	0	CR	1		2	2	0	0	美罗培南	1	0	0	0	0	0	0	0	0	0	0	美罗培南	0	0	1	0	0
3	郑光辉	1015550	2019-03-06	2019-03-12	6	1	急性髓系白血病	1	2018-07-26	7	0	47	47	1	/	0	0	0	0	0	1	0	0	0	CR	1		2	2	0	0	泰能	1	0	0	泰能、制霉菌素	1	0	0	0	1	0	0	泰能、制霉菌素	1	0	0	0	1
3	王巍巍	1021492	2019-03-05	2019-03-07	2	1	霍奇金病	6	2018-10-18	4	0	36	36	2	/	0	0	0	0	0	1	0	0	0	NR	0		3	3	0	0	0	0	0	0	0	0	0	0	0	0	0	0	0	0	0	0	0	0
3	杨廷兰	1016654	2021-11-10 15:21:00	2021-11-22	12	1	急性髓系白血病	1	2019-07-31	27	1	67	67	2	/	0	0	0	0	0	1	0	0	0	CR	1		11	11	0	0	0	0	0	0	0	0	0	0	0	0	0	0	0	0	0	0	0	0
3	孙琼梅	1051086	2021-08-16	2021-08-23	7	1	急性淋巴细胞白血病	2	2019-08-16	24	1	57	57	2	/	0	0	0	0	0	1	0	0	0	NR	0		8	8	0	0	0	0	0	0	0	0	0	0	0	0	0	0	0	0	0	0	0	0
3	陈晓喜	1152547	2021-08-10 10:06:00	2021-08-15	5	1	急性髓系白血病	1	2021-04-19	3	0	17	17	2	/	0	0	0	0	0	1	0	0	0	CR	1		3	3	2021/5/12痰多耐鲍曼不动CRABA	1	0	0	0	0	0	0	0	0	0	0	0	0	0	0	0	0	0	0
3	张秀花	1169575	2021-08-21	2021-08-28	7	1	多发性骨髓瘤	4	2021-08-22	0	0	64	64	2	/	0	0	0	0	0	1	0	0	0	NR	0		0	0	0	0	0	0	0	0	0	0	0	0	0	0	0	0	0	0	0	0	0	0
3	柯清禧	1037100	2021-07-23 08:57:00	2021-07-26	3	1	急性淋巴细胞白血病	2	2019-01-08	30	0	52	52	1	/	0	0	0	0	0	1	0	0	0	CR	1		11	11	0	0	0	0	0	0	0	0	0	0	0	0	0	0	0	0	0	0	0	0
3	郑安迪	1136667	2021-03-16 09:04:00	2021-03-20	4	1	急性淋巴细胞白血病	2	2020-12-29	2	0	4	4	1	/	0	0	0	0	0	1	0	0	0	CR	1		3	3	0	0	美罗培南	1	0	0	0	0	0	0	0	0	0	0	0	0	0	0	0	0
3	俞宏锦	1015678	2019-11-07 16:49:00	2019-11-18	11	1	原发中枢神经系统弥漫大B细胞淋巴瘤	5	2018-08-14	14	0	14	14	1	/	0	0	0	0	0	1	0	0	0	NR	0		9	9	0	0	泰能	1	地塞米松	1	0	0	0	0	0	0	0	0	泰能	0	0	0	0	1
3	董健勇	1089907	2021-02-08	2021-02-24	16	1	急性髓系白血病	1	2020-01-08	13	0	62	62	1	/	0	0	0	0	0	1	0	0	0	NR	0		10	10	0	0	0	0	0	0	0	0	0	0	0	0	0	0	0	0	0	0	0	0
3	吴曾雄	1112863	2020-11-25 17:44:00	2020-11-29	4	1	急性髓系白血病	1	2020-07-14	4	0	34	34	1	/	0	0	0	0	0	1	0	0	0	CR	1		3	3	0	0	0	0	0	0	0	0	0	0	0	0	0	0	0	0	0	0	0	0
3	连宇搏	1125872	2020-10-30 14:19:00	2020-11-06	7	1	急性淋巴细胞白血病	2	2020-07-18	3	0	14	14	1	/	0	0	0	0	0	1	0	0	0	CR	1		4	4	0	0	0	0	0	0	0	0	0	0	0	0	0	0	0	0	0	0	0	0
3	何宇梓睿	1104437	2020-08-13 15:17:00	2020-08-20	7	1	急性淋巴细胞白血病	2	2020-05-14	2	0	6	6	1	/	0	0	0	0	0	1	0	0	0	CR	1		5	5	0	0	0	0	0	0	0	0	0	0	0	0	0	0	0	0	0	0	0	0
3	苏李潼	1115583	2020-07-30 16:21:00	2020-08-09	10	1	朗格汉斯细胞组织细胞增生症	8	2020-08-04	0	0	8月	1	2	/	0	0	0	0	0	1	0	0	0	/	3	初治	0	0	0	0	0	0	0	0	0	0	0	0	0	0	0	0	0	0	0	0	0	0
3	张皓文	1101844	2020-07-30 08:43:00	2020-08-03	4	1	急性淋巴细胞白血病	2	2020-04-26	3	0	3	3	1	/	0	0	0	0	0	1	0	0	0	CR	1		4	4	0	0	0	0	0	0	0	0	0	0	0	0	0	0	0	0	0	0	0	0
3	钟楚强	1070731	2020-05-23	2020-05-26	3	1	急性淋巴细胞白血病	2	2019-08-27	8	0	12	12	1	/	0	0	0	0	0	1	0	0	0	CR	1		4	4	0	0	0	0	0	0	0	0	0	0	0	0	0	0	0	0	0	0	0	0
3	蔡旻琦	1052565	2019-07-04 08:34:00	2019-07-08	4	1	急性淋巴细胞白血病	2	2019-04-24	2	0	2岁7个月	3	1	/	0	0	0	0	0	1	0	0	0	CR	1		2	2	0	0	泰能	1	0	0	0	0	0	0	0	0	0	0	0	0	0	0	0	0
3	熊祥芬	1057749	2019-05-27 18:03:00	2019-06-17	21	1	急性早幼粒细胞白血病	1	2019-05-31	0	0	30	30	2	/	0	0	0	0	0	1	0	0	0	NR	0		0	0	0	0	0	0	0	0	0	0	0	0	0	0	0	0	0	0	0	0	0	0
3	李小凤	1034536	2019-05-14 18:49:00	2019-05-22	8	1	急性髓系白血病	1	2018-12-19	4	1	54	54	2	/	0	0	0	0	0	1	0	0	0	CR	1		4	4	0	0	泰能	1	0	0	0	0	0	0	0	0	0	0	泰能	0	0	0	0	1
3	陈光辉	832697	2019-05-08 12:00:00	2019-05-20	12	1	多发性骨髓瘤	4	2014-09-30	55	0	52	52	1	/	0	0	0	0	0	1	0	0	0	NR	0		15	15	0	0	0	0	0	0	0	0	0	0	0	0	0	0	0	0	0	0	0	0
3	吴淑珍	1040382	2019-05-01 15:46:00	2019-05-06	5	1	急性髓系白血病	1	2019-01-29	3	0	35	35	2	/	0	0	0	0	0	1	0	0	0	CR	1		3	3	0	0	0	0	0	0	0	0	0	0	0	0	0	0	0	0	0	0	0	0
3	李德绍	1051303	2019-04-14 22:50:00	2019-04-28	14	1	成熟T细胞白血病	2	2019-04-17	0	0	59	59	1	/	0	0	0	0	0	1	0	0	0	NR	0		0	0	0	0	0	0	0	0	0	0	0	0	0	0	0	0	0	0	0	0	0	0
3	欧阳连锻	1031436	2019-04-08 11:15:00	2019-04-16	8	1	滤泡性淋巴瘤	5	2019-01-04	3	0	56	56	1	/	0	0	0	0	0	1	0	0	0	NR	0		3	3	0	0	厄他培南、泰能	1	0	0	0	0	0	0	0	0	0	0	厄他培南、泰能	1	0	1	0	1
3	钟童	1029862	2019-04-04 19:35:00	2019-04-15	11	1	急性髓系白血病	1	2018-11-14	4	0	10	10	1	/	0	0	0	0	0	1	0	0	0	CR	1		4	4	0	0	泰能、美罗培南	1	甲泼尼龙	1	制霉菌素、庆大霉素、复方磺胺甲噁唑、美罗培南、左氧氟沙星、特治星、阿米卡星	1	1	1	1	1	1	0	制霉菌素、庆大霉素、复方磺胺甲噁唑、美罗培南、左氧氟沙星、特治星、阿米卡星、多粘菌素、	1	1	1	1	1
3	郑玉清	1041162	2019-04-01 11:56:00	2019-04-12	11	1	急性髓系白血病	1	2019-02-12	1	1	60	60	2	/	0	0	0	0	0	1	0	0	0	CR	1		1	1	0	0	泰能	1	0	0	0	0	0	0	0	0	0	0	泰能、万古霉素、舒普深	1	1	0	0	1
[truncated: 89 more columns]

## Sheet: 20221208CRE筛查阳性组用药
分组 1阳性CRE筛查阳性 2阴性CRE筛查阴性 未筛查3	患者姓名	筛查时间	总筛查次数	住院天数/天	筛查频率/周	筛查频率：1：每周2次 2：每周1次 3：小于1周1次	本次入院第几次筛查阳性	入院第几周筛查阳性(计算）	入院第几周筛查阳性	入院第几周筛查阳性 1 第1周；2第2周。。。。6：大于等于第6周	入院日期	出院时间	入院-CRE感染随访天数	筛查-CRE感染随访时间/天	筛查后本次住院发生CRE感染 是1 否0	筛查后本次住院发生CRE感染时间	筛查后提早对CRE感染提早用药干预 是1	此次入院合并 1感染性休克；2多脏器衰竭；3入住ICU；4脓毒症 5其他） 均无填0	此次入院开始使用多粘菌素的时间	此次入院开始使用头孢他啶阿维巴坦的时间	此次入院开始使用碳青霉烯类的时间	此次入院开始使用磷霉素的时间	此次入院美罗培南（2g q8h）加量的时间	此次入院开始使用替加环素的时间	此次入院总费用/元	最终随访生存状态 (0=生存,1=死亡）	随访时间	死亡原因	随访情况相关备注（填自动出院，复发放弃治疗，出院失访等具体描述）	随访结束-入院时间/天	出院时随访状态 1死亡 0生存	入院后30天生存状态 1死亡 0生存	入院后30天随访天数/天	入院后30天生存状态 1感染相关死亡 0生存 2022/11/24	入院后30天随访天数/天 2022/11/24	入院后60天生存状态 1死亡 0生存	入院后60天随访天数/天	入院后60天生存状态 1感染死亡 0生存 2022/11/24	入院后60天随访天数/天 2022/11/24	入院后90天生存状态 1死亡 0生存	入院后90天随访天数/天	入院后90天生存状态 1感染死亡 0生存 2022/11/24	入院后90天随访天数/天 2022/11/24
1	黄智颖	2021-12-17	2	44	3.14286	3	2	5.71429	6	6	2021-11-07	2021-12-21	44	4	0	0		0	/	/	2021-11-22	/	/	/	215322	0	2022-05-06	无		#REF!	0	0	30	0	30	0	60	0	60	0	90	0	90
1	黄晓莹	2021-11-22	24	56	0.333333	1	8	1.85714	2	2	2021-11-09	2022-01-04	56	43	0	0		0	/	/	2021-11-16	/	/	/	303913	1	2022-03-20	败血症 GVHD		#REF!	0	0	30	0	30	0	60	0	60	0	90	0	90
1	吴丽丝	2021-11-18	21	50	0.340136	1	2	0.142857	1	1	2021-11-17	2022-01-06	50	49	0	0		0	/	/	/	/	/	/	6053.91	0	2022-05-06	无		#REF!	0	0	30	0	30	0	60	0	60	0	90	0	90
1	於贤文	2021-11-17	2	61	4.35714	3	1	3	3	3	2021-10-27	2021-12-27	61	40	0	0		0	/	/	/	/	/	/	123020	1	2022-04-21	发热，自动出院		#REF!	0	0	30	0	30	0	60	0	60	0	90	0	90
1	张建进	2021-11-17	30	77	0.366667	1	11	5	5	5	2021-10-13	2021-12-29	77	42	0	0		0	/	/	2021-10-17	/	2021-11-10	2021-10-21	513972	1	2022-03-21			#REF!	0	0	30	0	30	0	60	0	60	0	90	0	90
1	苏丽铋	2021-11-04	1	40	5.71429	3	1	5	5	5	2021-09-30	2021-11-09	40	5	0	0		0	/	/	2021-10-14	/	/	2021-11-03	72979.2	0	2021-11-09		应该存活	#REF!	0	0	30	0	30	0	40	0	40	0	40	0	40
1	唐莺	2021-10-11	3	42	2	3	1	1.57143	2	2	2021-09-30	2021-11-11	11	0	1	2021-10-11	0	0	/	2021-10-22	2021-10-04	2021-10-18	/	2021-10-22	173731	1	2022-01-07	感染性休克 本病复发未控制		#REF!	0	0	30	0	30	0	60	0	60	0	90	0	90
1	邱建	2021-10-04	9	41	0.650794	2	2	3.42857	3	3	2021-09-10	2021-10-21	41	17	0	0		0	/	/	2021-09-12	/	/	2021-09-15	289644	0	2022-05-06			#REF!	0	0	30	0	30	0	60	0	60	0	90	0	90
1	洪玉新	2021-09-15	3	24	1.14286	2	3	3.14286	4	4	2021-08-24	2021-09-17	24	2	0	0		5 败血症（铜绿加近平滑念珠菌）	/	/	/	/	/	/	77166.1	0	2021-09-29		门诊化验，失访	#REF!	0	0	30	0	30	0	36	0	36	0	36	0	36
1	陈宝英	2021-09-06	6	40	0.952381	2	6	4.71429	5	5	2021-08-04	2021-09-13	40	7	0	0		0	/	/	2021-08-25	/	/	/	250563	0	2022-05-06			#REF!	0	0	30	0	30	0	60	0	60	0	90	0	90
1	陈彦均	2021-08-25	11	64	0.831169	2	11	8.85714	9	6	2021-06-24	2021-08-27	64	2	0	0		0	/	/	2021-07-08	/	/	/	298352	0	2022-05-06			#REF!	0	0	30	0	30	0	60	0	60	0	90	0	90
1	尤琼琼	2021-08-25	4	24	0.857143	2	3	1.42857	2	2	2021-08-15	2021-09-08	24	14	0	0		0	/	/	/	/	/	/	211696	0	2022-05-06			#REF!	0	0	30	0	30	0	60	0	60	0	90	0	90
1	陈守航	2021-08-24	12	32	0.380952	1	4	2.14286	3	3	2021-08-09	2021-09-10	32	17	0	0		0	/	/	2021-08-16	/	/	/	196492	0	2022-05-06			#REF!	0	0	30	0	30	0	60	0	60	0	90	0	90
1	李天志	2021-07-27	4	49	1.75	3	2	3.71429	4	4	2021-07-01	2021-08-19	49	23	0	0		0	2021-08-05	/	2021-07-13	/	2021-08-05	2021-08-06	303354	1	2021-08-19	肠道GVHD 移植后血栓性微血管病		#REF!	1	0	30	0	30	1	49	1	49	1	49	1	49
1	刘嘉杰	2021-07-19	8	84	1.5	2	7	5.14286	6	6	2021-06-13	2021-09-05	84	48	0	0		0	2021-07-26	/	2021-06-25	/	/	2021-07-23	702860	0	2022-05-06			#REF!	0	0	30	0	30	0	60	0	60	0	90	0	90
1	欧朝辉	2021-07-19	23	96	0.596273	2	19	8.28571	9	6	2021-05-22	2021-08-26	65	7	1	2021-07-26	1	0	2021-07-22	2021-08-23	2021-06-06	/	2021-07-12	2021-06-06	462119	1	2021-08-26	重症感染		#REF!	1	0	30	0	30	0	60	0	60	0	90	0	90
1	鲍贤芝	2021-06-05	2	18	1.28571	2	2	0.857143	1	1	2021-05-30	2021-06-17	18	12	0	0		0	/	/	/	/	/	2021-06-03	174214	0	2021-12-25		门诊化验后未再就诊我院	#REF!	0	0	30	0	30	0	60	0	60	0	90	0	90
1	吴秀珠	2021-05-26	4	26	0.928571	2	2	2	2	2	2021-05-12	2021-06-07	26	12	0	0		1	2021-05-30	/	2021-05-13	/	/	2021-05-30	158725	1	2021-06-16	本病	门诊粒缺、红细胞53	#REF!	0	0	30	0	30	1	35	1	35	1	35	1	35
1	林文云	2021-05-23	9	77	1.22222	2	9	8.85714	9	6	2021-03-22	2021-06-07	77	15	0	0		0	/	/	2021-03-22	/	/	2021-04-21	544846	0	2022-05-07			#REF!	0	0	30	0	30	0	60	0	60	0	90	0	90
1	翁其	2021-05-14	9	37	0.587302	2	1	3.42857	4	4	2021-04-20	2021-05-27	37	13	0	0		0	/	/	2021-04-23	/	/	2021-05-12	196711	0	2021-05-27		2021、5、27出院后失访	#REF!	0	0	30	0	30	0	37	0	37	0	37	0	37
1	曾洪阳	2021-05-09	3	13	0.619048	2	1	0.142857	1	1	2021-05-08	2021-05-21	13	12	0	0		0	/	/	2021-05-17	/	/	/	111269	0	2022-05-07			#REF!	0	0	30	0	30	0	60	0	60	0	90	0	90
1	陈梓涵	2021-05-06	1	20	2.85714	3	1	1.71429	2	2	2021-04-24	2021-05-14	20	8	0	0		0	/	/	2021-04-27	/	/	/	85823.9	0	2022-05-07			#REF!	0	0	30	0	30	0	60	0	60	0	90	0	90
1	陈智雄	2021-04-21	9	55	0.873016	2	7	6.28571	7	6	2021-03-08	2021-05-02	55	11	0	0		1	/	2021-05-01	2021-03-23	/	/	2021-05-01	527620	1	2021-05-02	GVHD		#REF!	1	0	30	0	30	1	55	1	55	1	55	1	55
1	方文轩	2021-04-14	4	39	1.39286	2	2	4.42857	5	5	2021-03-14	2021-04-22	39	8	0	0		0	/	/	2021-03-22	/	/	2021-04-19	263471	1	2021-04-22	肠道感染、意识障碍：中枢神经系统GVHD	神志浅昏迷，自动出院	#REF!	1	0	30	0	30	1	39	1	39	1	39	1	39
1	袁家云	2021-04-05	1	20	2.85714	3	1	0.571429	1	1	2021-04-01	2021-04-21	5	1	1	2021-04-06	0	0	2021-04-12	2021-04-16	/	/	/	2021-04-20	135681	0	2021-12-01		门诊化验后失访	#REF!	0	0	30	0	30	0	60	0	60	0	90	0	90
1	姜训华	2021-03-29	15	34	0.32381	1	14	4	4	4	2021-03-01	2021-04-04	34	6	0	0		0	/	/	2021-03-20	/	/	/	222078	1	2021-06-23		粒缺，自动出院	#REF!	0	0	30	0	30	0	60	0	60	0	90	0	90
1	沈贺娟	2021-03-20	12	33	0.392857	1	7	3.42857	4	4	2021-02-24	2021-03-29	33	9	0	0		0	2021-03-12	/	2021-02-26	/	/	/	215436	1	2021-03-29	重症感染	自动出院	#REF!	1	0	30	0	30	1	33	1	33	1	33	1	33
1	林泉	2021-03-04	6	54	1.28571	2	2	3.28571	4	4	2021-02-09	2021-04-04	54	31	0	0		0	/	/	2021-02-19	/	2021-03-31	2021-02-25	279325	1	2021-04-04	重症感染		#REF!	1	0	30	0	30	1	54	1	54	1	54	1	54
1	陈其善	2020-12-28	6	55	1.30952	2	4	5	5	5	2020-11-23	2021-01-17	55	20	0	0		0	/	/	2020-12-10	/	/	2021-01-11	226969	0	2021-03-11	复发	门诊化验后失访	#REF!	0	0	30	0	30	0	60	0	60	0	90	0	90
1	钟李强	2020-11-13	3	61	2.90476	3	1	1	1	1	2020-11-06	2021-01-06	7	0	1	2020-11-13	0	0	2020-12-01	/	2020-11-06	2020-12-22	2020-12-01	2020-12-01	565894	0	2022-05-07			#REF!	0	0	30	0	30	0	60	0	60	0	90	0	90
1	许林凤	2020-10-26	2	20	1.42857	2	1	2.42857	3	3	2020-10-09	2020-10-29	20	3	0	0		1	/	/	2020-10-10	/	/	/	48783.7	1	2020-12-07	本病	急诊后失访	#REF!	0	0	30	0	30	1	59	1	59	1	59	1	59
1	庄素珍	2020-10-19	5	107	3.05714	3	2	3.85714	4	4	2020-09-22	2021-01-07	28	1	1	2020-10-20	0	0	2020-11-02	/	2020-10-09	2020-11-02	/	2020-11-02	575953	0	2021-09-24		复发后出院失访	#REF!	0	0	30	0	30	0	60	0	60	0	90	0	90
1	谢丽萍（2020/9/22-2020/10/28就诊血液科）	2020-09-23	2	36	2.57143	3	1	0.142857	1	1	2020-09-22	2020-10-28	7	6	1	2020-09-29	0	0	2020-09-30	2020-10-12	2020-09-15	2020-09-30	/	2020-09-30	53086.4	1	2021-06-23	本病		#REF!	1	0	30	0	30	0	60	0	60	0	90	0	90
1	张茂林	2020-09-18	3	43	2.04762	3	1	5.71429	6	6	2020-08-09	2020-09-21	41	1	1	2020-09-19	0	5血流感染、心源性休克	2020-09-20	/	2020-09-09	/	/	/	222574	1	2020-09-21	重症感染		#REF!	1	0	30	0	30	1	43	1	43	1	43	1	43
1	林志强	2020-09-08	4	34	1.21429	2	4	4	4	4	2020-08-11	2020-09-14	34	6	0	0		0	/	/	2020-08-22	/	/	/	94759.1	1	2021-03-08	复发	出院后未在就诊	#REF!	0	0	30	0	30	0	60	0	60	0	90	0	90
1	汤山泉	2020-09-08	6	32	0.761905	2	2	1.57143	2	2	2020-08-28	2020-09-29	32	21	0	0		0	2020-09-15	/	2020-09-09	/	/	2020-09-13	107086	1	2021-08-25	脑出血？		#REF!	0	0	30	0	30	0	60	0	60	0	90	0	90
1	魏甜华	2020-08-26	9	55	0.873016	2	4	3.14286	4	4	2020-08-04	2020-09-28	55	33	0	0		0	2020-08-31	/	2020-08-07	2020-08-31	2020-08-31	2020-08-31	418976	1	2020-10-31	肠道GVHD		#REF!	0	0	30	0	30	0	60	0	60	1	88	1	88
1	朱雯洁	2020-08-19	7	67	1.36735	2	4	5.42857	6	6	2020-07-12	2020-09-17	45	7	1	2020-08-26	0	0	2020-07-19	/	2020-08-11	2020-08-26	2020-08-26	2020-07-14	453399	1	2022-01-24	肠道GVHD 败血症		#REF!	0	0	30	0	30	0	60	0	60	0	90	0	90
1	朱香院	2020-08-18	4	25	0.892857	2	4	3.57143	4	4	2020-07-24	2020-08-18	25	0	0	0		0	/	/	/	/	/	/	41015.2	1	2020-09-09	本病复发	自动出院死亡	#REF!	0	0	30	0	30	1	47	0	47	1	47	0	47
1	林超	2020-08-17	2	30	2.14286	3	2	3.28571	4	4	2020-07-25	2020-08-24	30	7	0	0		0	/	/	2020-08-04	/	/	/	57677.1	1	2021-06-23	重症感染 血流感染（屎肠球菌D群）		#REF!	0	0	30	0	30	0	60	0	60	0	90	0	90
1	刘峥根	2020-08-10	17	36	0.302521	1	3	0.285714	1	1	2020-08-08	2020-09-13	36	34	0	0		0	2020-08-23	/	2020-08-23	2020-08-23	2020-08-23	/	257583	0	2021-04-30		门诊随访后未再来	#REF!	0	0	30	0	30	0	60	0	60	0	90	0	90
1	柳会芳	2020-08-10	7	47	0.959184	2	4	4.57143	5	5	2020-07-09	2020-08-25	47	15	0	0		0	2020-08-18	/	2020-07-20	/	2020-08-20	2020-07-29	155338	1	2020-10-05	本病	粒缺出院未再随访	#REF!	0	0	30	0	30	0	60	0	60	1	88	0	88
1	雷晨玲	2020-08-09	16	52	0.464286	1	10	5	5	5	2020-07-05	2020-08-26	52	17	0	0		0	/	/	2020-07-15	/	/	/	287314	0	2022-05-08			#REF!	0	0	30	0	30	0	60	0	60	0	90	0	90
1	林春霖	2020-07-28	3	23	1.09524	2	1	1.14286	5	5	2020-07-20	2020-08-12	23	15	0	0		0	/	/	/	/	/	2020-08-03	57959.7	1	2020-08-12	复发	血小板4出院后未在随访	#REF!	1	1	23	0	23	1	23	0	23	1	23	0	23
1	吴文富	2020-07-20	6	45	1.07143	2	6	3.28571	4	4	2020-06-27	2020-08-11	45	22	0	0		0	/	/	2020-07-09	/	/	2020-07-20	197339	0	2020-09-10	本病	门诊随访后失访	#REF!	0	0	30	0	30	0	60	0	60	1	75	0	75
1	林海燕	2020-07-17	22	70	0.454545	1	1	3.42857	4	4	2020-06-23	2020-09-01	70	46	0	0		0	/	/	2020-07-10	/	/	/	355350	1	2020-10-20		门诊查血常规：血小板3后失访	#REF!	0	0	30	0	30	0	60	0	60	0	90	0	90
1	黄煦涵	2020-06-07	12	34	0.404762	1	4	1.42857	2	2	2020-05-28	2020-07-01	23	13	1	2020-06-20	0	0	/	/	/	/	/	/	195566	1	2021-01-07	真菌败血症 肠道、口腔GVHD ，急性胰腺炎		#REF!	0	0	30	0	30	0	60	0	60	0	90	0	90
1	吴顺艺	2020-06-02	4	33	1.17857	2	4	4.28571	5	5	2020-05-03	2020-06-05	33	3	0	0		0	/	/	2020-05-07	/	/	2020-05-26	131121	0	2021-12-29		门诊化验后失访，应该还活着	#REF!	0	0	30	0	30	0	60	0	60	0	90	0	90
1	李镔洲	2020-05-20	4	65	2.32143	3	1	0.142857	1	1	2020-05-19	2020-07-23	17	16	1	2020-06-05	0	5 败血症（多重耐药肺克）	2020-06-05	2020-06-07	2020-06-05	2020-06-05	2020-06-05	2020-06-05	494998	0	2022-05-07			#REF!	0	0	30	0	30	0	60	0	60	0	90	0	90
1	黄立琛	2020-05-17	16	29	0.258929	1	12	2	2	2	2020-05-03	2020-06-01	29	15	0	0		0	/	/	2020-05-12	/	/	2020-05-16	156089	0	2022-05-07	1		#REF!	0	0	30	0	30	0	60	0	60	0	90	0	90
1	黄志镛	2019-12-20	11	63	0.818182	2	11	8.42857	9	6	2019-10-22	2019-12-24	59	0	1	2019-12-20	0	1，2，3	2020-11-22	/	2020-10-29	/	/	2020-11-08	595024	1	2019-12-24	重症感染、多脏器衰竭		#REF!	1	0	30	0	30	0	60	0	60	1	63	1	63
1	江铭	2019-11-29	2	28	2	3	2	2.57143	3	3	2019-11-11	2019-12-09	28	10	0	0		0	2019-11-28	/	2019-11-19	/	/	/	141621	0	2020-01-20	本病复发	出院后失访	#REF!	0	0	30	0	30	0	60	0	60	1	70	0	70
1	黄坦彬	2019-09-26	6	54	1.28571	2	2	4.85714	5	5	2019-08-23	2019-10-16	54	20	0	0		1	2019-10-01	2019-10-02	2019-09-02	/	/	2019-09-25	262470	1	2019-10-16		真菌败血症 自动出院	#REF!	1	0	30	0	30	1	54	1	54	1	54	1	54
1	陈少霆	2019-09-19	4	21	0.75	2	4	2.14286	4	4	2019-09-04	2019-09-25	21	6	0	0		2	2019-09-22	2019-09-23	2019-09-04	/	/	2019-09-09	193454	1	2019-09-25		自动出院死亡	#REF!	1	1	21	0	21	1	21	1	21	1	21	1	21
1	陈赛英	2019-09-09	7	13	0.265306	1	4	0.142857	1	1	2019-09-08	2019-09-21	13	12	0	0		0	2019-09-12	/	/	/	/	/	117841	1	2019-10-25		出院后失访	#REF!	0	0	30	0	30	1	47	1	47	1	47	1	47
1	林源荣	2019-08-19	7	61	1.2449	2	6	7.71429	8	6	2019-06-26	2019-08-26	61	7	0	0		0	/	/	2019-07-26	2019-07-21	/	/	330170	0	2022-05-09			#REF!	0	0	30	0	30	0	60	0	60	0	90	0	90
1	翁锦斌	2019-08-15	1	32	4.57143	3	1	0.857143	2	2	2019-08-09	2019-09-10	7	1	1	2019-08-16	0	0	2019-08-16	2019-08-20	2019-08-20	/	/	/	367850	1	2019-11-25	本病+感染	自动出院	#REF!	0	0	30	0	30	0	60	0	60	0	90	0	90
1	邱生	2019-08-03	1	42	6	3	1	4.57143	5	5	2019-07-02	2019-08-13	41	9	1	2019-08-12	0	0	/	/	2019-07-17	2019-07-19	/	/	119353	0	2019-08-13		复发出院后失访	#REF!	0	0	30	0	30	0	42	0	42	0	42	0	42
1	唐庆英	2019-07-21	3	22	1.04762	2	1	1	1	1	2019-07-14	2019-08-05	22	15	0	0		0	/	/	2019-07-19	/	/	2019-07-28	100398	1	2020-05-27	复发		#REF!	0	0	30	0	30	0	60	0	60	0	90	0	90
1	邹开顺	2019-07-13	2	28	2	3	1	1.14286	2	2	2019-07-05	2019-08-02	28	20	0	0		0	/	/	2019-07-10	/	/	2019-07-18	125554	1	2019-09-03		粒缺，发热，自动出院	#REF!	0	0	30	0	30	1	60	1	60	1	60	1	60
1	陈美娥	2019-07-10	2	43	3.07143	3	1	4.42857	5	5	2019-06-09	2019-07-22	41	10	1	2019-07-20	1	5（血流感染）	2019-07-10	/	2019-06-22	/	/	2019-06-28	153722	1	2019-08-05		自动出院	#REF!	0	0	30	0	30	1	57	1	57	1	57	1	57
1	肖鸾	2019-07-10	4	10	0.357143	1	1	0.285714	1	1	2019-07-08	2019-07-18	10	8	0	0		0	2019-07-13	/	2019-07-08	/	/	/	54694	1	2019-07-18	本病复发	本病复发出院后未在随访	#REF!	1	1	10	0	10	1	10	0	10	1	10	0	10
1	余文权	2019-06-17	4	28	1	2	4	1.42857	2	2	2019-06-07	2019-07-05	28	18	0	0		0	2019-06-19	/	2019-06-17	2019-06-29	/	2019-06-20	152439	1	2019-08-26		肺部感染、消化道出血	#REF!	0	0	30	0	30	0	60	0	60	1	80	1	80
1	李优蓉	2019-06-05	2	39	2.78571	3	2	1.71429	3	3	2019-05-24	2019-07-02	15	3	1	2019-06-08	0	4	2019-06-10	/	2019-06-04	2019-06-10	2019-06-10	2019-06-10	284599	0	2020-06-09		门诊化验后失访	#REF!	0	0	30	0	30	0	60	0	60	0	90	0	90
1	钱本盐	2019-06-05	5	26	0.742857	2	5	3	1	1	2019-05-15	2019-06-10	26	5	0	0		0	/	/	2019-05-16	/	/	2019-05-28	111732	0	2019-09-02		末次化疗顺利出院后失访	#REF!	0	0	30	0	30	0	60	0	60	0	90	0	90
1	林锦同	2019-05-29	4	18	0.642857	2	2	0.428571	3	3	2019-05-26	2019-06-13	18	15	0	0		0	/	/	2019-05-27	/	/	2019-06-01	88174.6	1	2019-06-13		自动出院，考虑死亡	#REF!	1	1	18	0	18	1	18	1	18	1	18	1	18
1	林娟	2019-05-28	1	24	3.42857	3	1	3.14286	4	4	2019-05-06	2019-05-30	23	1	1	2019-05-29	1	1	2019-05-28	/	2019-05-06	2019-05-20	/	2019-05-10	146300	1	2019-05-30	重症感染	自动出院，死亡	#REF!	1	1	24	1	24	1	24	1	24	1	24	1	24
1	汪宝达	2019-05-22	1	28	4	3	1	3.85714	3	3	2019-04-25	2019-05-23	28	1	0	0		0	/	/	2019-04-25	/	/	/	82106.7	1	2019-07-22		自动出院，死亡(血红蛋白42 血小板8 胆红素高）	#REF!	0	0	30	0	30	0	60	0	60	1	88	1	88
1	张清香	2019-05-22	6	25	0.595238	2	4	2.28571	2	2	2019-05-06	2019-05-31	16	0	1	2019-05-22	0	5败血症	2019-05-25	/	2019-05-12	/	/	2019-05-25	127260	1	2019-09-01	重症感染	门诊急诊，自动出院，本病控制不佳，发热，重症感染	#REF!	0	0	30	0	30	0	60	0	60	0	90	0	90
1	游精共	2019-05-20	2	24	1.71429	3	1	1.71429	4	4	2019-05-08	2019-06-01	24	12	0	0		0	/	/	2019-05-27	/	/	/	39994.3	0	2022-05-09			#REF!	0	0	30	0	30	0	60	0	60	0	90	0	90
1	曾玉娇	2019-05-16	6	27	0.642857	2	3	3.14286	1	1	2019-04-24	2019-05-21	22	0	1	2019-05-16	0	5 血（嗜麦芽窄食单胞菌）	/	/	2019-05-06	/	/	/	137059	0	2022-05-09			#REF!	0	0	30	0	30	0	60	0	60	0	90	0	90
1	连良德	2019-05-13	5	50	1.42857	2	1	0.714286	4	4	2019-05-08	2019-06-27	13	8	1	2019-05-21	0	0	2019-06-09	/	2019-05-01	/	/	2019-05-29	446914	0	2020-06-02		门诊化验后失访	#REF!	0	0	30	0	30	0	60	0	60	0	90	0	90
1	刘国增	2019-05-11	2	29	2.07143	3	2	3.57143	2	2	2019-04-16	2019-05-15	29	4	0	0		0	/	/	2019-04-16	/	/	/	92746.2	1	2019-06-04		门诊血常规幼稚细胞12%，未继续治疗，失访	#REF!	0	0	30	0	30	1	49	0	49	1	49	0	49
1	肖秋英	2019-05-11	5	25	0.714286	2	2	2.57143	3	3	2019-04-23	2019-05-18	20	2	1	2019-05-13	0	1	2019-05-14	2019-05-17	2019-05-08	/	2019-05-16	2019-05-13	134851	1	2019-05-18	脑出血可能 重症感染 感染性休克	自动出院，死亡	#REF!	1	1	25	1	25	1	25	1	25	1	25	1	25
1	林宝仪	2019-05-07	2	36	2.57143	3	2	4.42857	4	4	2019-04-06	2019-05-12	36	5	0	0		1	/	/	2019-04-06	2019-05-09	/	2019-04-16	135971	1	2019-05-12	败血症（绿色链球菌）、肠道感染、皮肤软组织感染	自动出院，死亡	#REF!	1	0	30	0	30	1	36	1	36	1	36	1	36
1	陈丰兴（随访跟前面不一致）	2019-05-01	1	13	1.85714	3	1	1.28571	2	2	2019-04-22	2019-05-05	13	4	0	0		0	/	/	/	/	/	/	36296	0	2019-05-05		出院后失访	#REF!	0	0	30	0	13	0	13	0	13	0	13	0	13
1	干聆东	2019-04-30	11	44	0.571429	2	1	3.14286	2	2	2019-04-08	2019-05-22	22	0	1	2019-04-30	0	0	2019-05-03	2019-05-04	2019-04-19	2019-05-03	/	2019-05-03	151593	0	2022-05-10			#REF!	0	0	30	0	30	0	60	0	60	0	90	0	90
1	张碧湖(连续住院4次）	2019-04-30	2	128	9.14286	3	2	9.71429	1	1	2019-02-21	2019-06-29	128	60	0	0		0	2019-04-24	/	2019-02-27	/	/	2019-03-11	750298	1	2019-06-29	本病未控制，肺部感染 肠道感染 消化道出血	自动出院，死亡	#REF!	1	0	30	0	30	0	60	0	60	0	90	0	90
1	周晶晶	2019-04-24	8	23	0.410714	1	3	1.14286	3	3	2019-04-16	2019-05-09	23	15	0	0		1,3,5(败血症 肺克+热带念珠菌）	2019-04-19	2019-04-24	2019-04-17	2019-04-22	/	2019-04-17	258568	1	2019-07-25		门诊随访，外周血幼稚50%，失访	#REF!	0	0	30	0	30	0	60	0	60	0	90	0	90
1	陈秋	2019-04-22	9	20	0.31746	1	1	0.571429	4	4	2019-04-18	2019-05-08	20	16	0	0		0	2019-04-24	/	2019-04-20	/	/	/	101300	1	2019-05-14	本病	本病幼稚细胞93%，死亡	#REF!	0	1	26	0	26	1	26	0	26	1	26	0	26
1	黄内怀	2019-04-20	6	30	0.714286	2	4	2.71429	3	3	2019-04-01	2019-05-01	30	11	0	0		0	2019-04-18	/	2019-04-06	/	/	2019-04-23	233215	1	2019-05-01	脑出血？呼吸功能衰竭	自动出院，死亡	#REF!	1	1	30	1	30	1	30	1	30	1	30	1	30
1	梁望（联系两次住院，费用注意）	2019-03-26	13	67	0.736264	2	3	3.28571	4	4	2019-03-03	2019-05-09	64	41	1	2019-05-06	1	0	2019-03-22	2019-03-27	2019-03-08	2019-03-22	2019-03-22	2019-03-27	500697	1	2019-05-09	本病+感染	自动出院，死亡	#REF!	1	0	30	0	30	0	60	0	60	1	67	1	67
1	宋涛	2019-03-21	2	20	1.42857	2	1	2.28571	3	3	2019-03-05	2019-03-25	20	4	0	0		0	/	/	/	/	/	/	27136.6	0	2021-05-08		西院住院后失访	#REF!	0	0	30	0	30	0	60	0	60	0	90	0	90
